# Supplementary material for: Improved capture of Drosophila suzukii by a trap baited with two attractants in the same device
Source: PLoS One. 2017 Nov 17;12(11):e0188350. doi: 10.1371/journal.pone.0188350 (PMC5693462; doi:10.1371/journal.pone.0188350)
Supplement: S1 Data — (ZIP) [file pone.0188350.s002.zip]

Archive with 12 entries (12 files):
- Fig 6 B.xlsx
- Fig 6 C.xlsx
- Fig 7A B.xlsx
- Fig 1 A.xlsx
- Fig 1 B and C.xlsx
- Fig 3 A.xlsx
- Fig 3 B.xlsx
- Fig 4 A.xlsx
- Fig 4 B.xlsx
- Fig 5 A.xlsx
- Fig 5 B.xlsx
- Fig 6 A.xlsx
