# Supplementary material for: Improved capture of Drosophila suzukii by a trap baited with two attractants in the same device
Source: PLoS One. 2017 Nov 17;12(11):e0188350. doi: 10.1371/journal.pone.0188350 (PMC5693462; doi:10.1371/journal.pone.0188350)
Supplement: S1 Data — (ZIP) [file pone.0188350.s002.zip › Fig 6 B.xlsx]

## Sheet: completo
					D.Suzukii				FTD					Z. Indianus				FTD
Fecha	N° de Trampa	Bloque	Posicion	Trampa	Hembra	Macho	totales	Hembra	Macho	totales				Hembra	Macho	totales	Hembra	Macho	totales				otras Drosophilas		otros drosophilidos	FTD otros drosophilidos
2016-09-10	1	1	1	ACV+E+L	23	63	86	5.75	15.75	21.5				83	69	152	20.75	17.25	38				63		215	53.75
2016-09-10	1	2	1	ACV+E+L	73	31	104	18.25	7.75	26				31	29	60	7.75	7.25	15				96		156	39
2016-09-10	1	3	2	ACV+E+L	36	84	120	9	21	30				4	5	9	1	1.25	2.25				154		163	40.75
2016-09-10	1	4	2	ACV+E+L	23	131	154	5.75	32.75	38.5				4	2	6	1	0.5	1.5				187		193	48.25
2016-09-14	1	1	1	ACV+E+L	31	5	36	7.75	1.25	9				0	0	0	0	0	0				3		3	0.75
2016-09-14	1	2	2	ACV+E+L	55	5	60	13.75	1.25	15				13	5	18	3.25	1.25	4.5				104		122	30.5
2016-09-14	1	3	2	ACV+E+L	164	28	192	41	7	48				4	2	6	1	0.5	1.5				108		114	28.5
2016-09-14	1	4	1	ACV+E+L	101	15	116	25.25	3.75	29	11.3125	27.125	11.3125	14	7	21	3.5	1.75	5.25	4.78125	3.71875	8.5	109	103	130	32.5	137	34.25
2016-09-10	2	1	2	Suzukii Trap	2	2	4	0.5	0.5	1	4.32516	3.92814	4.40246	1	1	2	0.25	0.25	0.5	2.44056	2.09668	4.52843	8	18.4167	10	2.5	21.4609	5.36523
2016-09-10	2	2	2	Suzukii Trap	2	1	3	0.5	0.25	0.75				1	0	1	0.25	0	0.25				9		10	2.5
2016-09-10	2	3	1	Suzukii Trap	0	0	0	0	0	0				0	0	0	0	0	0				9		9	2.25
2016-09-10	2	4	1	Suzukii Trap	0	0	0	0	0	0				0	0	0	0	0	0				7		7	1.75
2016-09-14	2	1	2	Suzukii Trap	15	15	30	3.75	3.75	7.5				0	0	0	0	0	0				14		14	3.5
2016-09-14	2	2	1	Suzukii Trap	17	5	22	4.25	1.25	5.5				3	0	3	0.75	0	0.75				7		10	2.5
2016-09-14	2	3	1	Suzukii Trap	38	10	48	9.5	2.5	12				3	3	6	0.75	0.75	1.5				8		14	3.5
2016-09-14	2	4	2	Suzukii Trap	10	1	11	2.5	0.25	2.75	1.0625	3.6875	2.69383	0	0	0	0	0	0	0.25	0.125	0.375	17	9.875	17	4.25	11.375	2.84375
											1.14953	0.485849	1.52856							0.115728	0.0944911	0.188982		1.21417			1.09744	0.274359
					506	362	868							153	119	272
					84	34	118	986						8	4	12	284		0.957746
					590	396	986							161	123	284
					0.598377	0.401623								0.566901	0.433099
						1	1	21.5	75.25
						2	1	26	65
						3	1	30	70.75
						4	1	38.5	86.75
						1	1	9	9.75
						2	1	15	45.5
						3	1	48	76.5
						4	1	29	61.5
						1	2	1	3.5
						2	2	0.75	3.25
						3	2	0	2.25
						4	2	0	1.75
						1	2	7.5	11
						2	2	5.5	8
						3	2	12	15.5
						4	2	2.75	7
													1.88889
													0.0833333

## Sheet: figura
															D. suzukii	Z. indianus	Otras drosophilas
														Mod. invención (Vinagre manzan - etanol) + (Levadura)	11.3125	8.5	44.6364
														Mod. Invención (SuzukiiTrap)	2.69383	0.333333	4.70833
														ee	4.40246	4.52843	4.8125
															1.52856	0.182217	1.7097
															Other drosophilids	D. suzukii
														(ACV + ethanol) + (Yeast)	34.25	11.3125
														SuzukiiTrap	2.84375	2.69383
														ee	5.36523	4.40246
															0.274359	1.52856

## Sheet: analisis
Bloque	Posicion	Trampa	FTD DS Tot	FTD otros drosophilidos
1	1	1	21.5	53.75
2	1	1	26	39
3	2	1	30	40.75
4	2	1	38.5	48.25
1	1	1	9	0.75
2	2	1	15	30.5
3	2	1	48	28.5
4	1	1	29	32.5
1	2	2	1	2.5
2	2	2	0.75	2.5
3	1	2	0	2.25
4	1	2	0	1.75
1	2	2	7.5	3.5
2	1	2	5.5	2.5
3	1	2	12	3.5
4	2	2	2.75	4.25
