# Supplementary material for: Improved capture of Drosophila suzukii by a trap baited with two attractants in the same device
Source: PLoS One. 2017 Nov 17;12(11):e0188350. doi: 10.1371/journal.pone.0188350 (PMC5693462; doi:10.1371/journal.pone.0188350)
Supplement: S1 Data — (ZIP) [file pone.0188350.s002.zip › Fig 6 C.xlsx]

## Sheet: Datos
					D.Suzukii				FTD						Z. Indianus				FTD
Fecha	N° de Trampa	Bloque	Posicion	Trampa	Hembra	Macho	totales	Hembra	Macho	totales					Hembra	Macho	totales	Hembra	Macho	totales				Drosophilas		otras drosophilas	FTD otras dro			TOTAL D.suzukii+ Z.Indianus+ Drosphilas
2016-11-04	1	1	1	INECOL	52	70	122	17.3333	23.3333	40.6667					13	9	22	4.33333	3	7.33333				210		232	77.3333			354	118
2016-11-04	1	2	1	INECOL	45	82	127	15	27.3333	42.3333					63	47	110	21	15.6667	36.6667				262		372	124			499	166.333
2016-11-04	1	3	1	INECOL	30	46	76	10	15.3333	25.3333					12	12	24	4	4	8				233		257	85.6667			333	111
2016-11-04	1	4	2	INECOL	39	90	129	13	30	43					7	3	10	2.33333	1	3.33333				293		303	101			432	144
2016-11-07	1	1	1	INECOL	caída
2016-11-07	1	2	1	INECOL	50	48	98	16.6667	16	32.6667					25	25	50	8.33333	8.33333	16.6667				218		268	89.3333			366	122							D. suzukii	Z. indianus	Otras drosophilas
2016-11-07	1	3	1	INECOL	11	40	51	3.66667	13.3333	17					8	4	12	2.66667	1.33333	4				192		204	68			255	85					0 a 6 días	Mod. Invención (Vinagre manzana - etanol)+ (Levadura)	33.1429	11.0476	133.571
2016-11-07	1	4	2	INECOL	13	80	93	4.33333	26.6667	31	11.4286	21.7143	33.1429		1	3	4	0.333333	1	1.33333	6.14286	4.90476	11.0476	469		473	157.667	100.429		566	188.667	133.571					Mod. Invención (vinagre manzana - harina de trigo - levadura)	19.7619	28.0952	93.7619
											2.12781	2.54008	3.66656								2.64461	2.04281	4.66634					11.7089				13.3297				6 a 12 días	Mod. Invención (Vinagre manzana - etanol)+ (Levadura)	22.7143	4.57143	98.619
2016-11-10	1	1	2	INECOL	caída							CAIDA AL CONTAR																									Mod. Invención (vinagre manzana - harina de trigo - levadura)	7.90476	8.90476	39.3333
2016-11-10	1	2	2	INECOL	13	19	32	4.33333	6.33333	10.6667					6	3	9	2	1	3				98		107	35.6667			139	46.3333
2016-11-10	1	3	2	INECOL	17	34	51	5.66667	11.3333	17					3	4	7	1	1.33333	2.33333				242		249	83			300	100
2016-11-10	1	4	1	INECOL	19	43	62	6.33333	14.3333	20.6667					2	1	3	0.666667	0.333333	1				156		159	53			221	73.6667
2010-11-14	1	1	1	INECOL	27	30	57	9	10	19					14	13	27	4.66667	4.33333	9				95		122	40.6667			179	59.6667
2010-11-14	1	2	1	INECOL	38	71	109	12.6667	23.6667	36.3333					14	18	32	4.66667	6	10.6667				373		405	135			514	171.333
2010-11-14	1	3	1	INECOL	14	38	52	4.66667	12.6667	17.3333					5	4	9	1.66667	1.33333	3				219		228	76			280	93.3333						ee	3.66656	4.66634	13.3297
2016-11-14	1	4	2	INECOL	18	34	52	6	11.3333	17.3333	6.95238	12.8095	19.7619	26.4524	7	2	9	2.33333	0.666667	3	2.42857	2.14286	4.57143	377	245.5	386	128.667	78.8571	89.6429	438	146	98.619	116.095					3.00063	17.8553	26.3246
											1.11134	2.03781	3.00063	2.93657							0.615988	0.812785	1.39674		26.3296			15.1586	9.67541			17.2073	11.525					3.35503	1.39674	17.2073
2016-11-04	2	1	2	COWLES	33	69	102	11	23	34					215	187	402	71.6667	62.3333	134				231		633	211			735	245							3.02347	6.94259	15.9919
2016-11-04	2	2	1	COWLES	38	55	93	12.6667	18.3333	31					31	40	71	10.3333	13.3333	23.6667				145		216	72			309	103
2016-11-04	2	3	caida	COWLES
2016-11-04	2	4	2	COWLES	16	58	74	5.33333	19.3333	24.6667					0	2	2	0	0.666667	0.666667				125		127	42.3333			201	67
2016-11-07	2	1	2	COWLES	11	49	60	3.66667	16.3333	20					24	15	39	8	5	13				124		163	54.3333			223	74.3333
2016-11-07	2	2	2	COWLES	21	56	77	7	18.6667	25.6667					19	15	34	6.33333	5	11.3333				110		144	48			221	73.6667
2016-11-07	2	3	2	COWLES	5	21	26	1.66667	7	8.66667					10	7	17	3.33333	2.33333	5.66667				66		83	27.6667			109	36.3333
2016-11-07	2	4	1	COWLES	6	39	45	2	13	15	6.19048	16.5238	22.7143		13	12	25	4.33333	4	8.33333	14.8571	13.2381	28.0952	101		126	42	71.0476		171	57	93.7619					Other drosophilids	D. suzukii
											1.62464	1.95702	3.35503								9.55155	8.32149	17.8553					23.8788				26.3246				(ACV + ethanol) + (Yeast)	89.6429	26.4524
2016-11-10	2	1	1	COWLES	25	42	67	8.33333	14	22.3333					76	75	151	25.3333	25	50.3333				175		326	108.667			393	131					Wheat flour + yeast	51.2381	15.3095
2016-11-10	2	2	1	COWLES	19	24	43	6.33333	8	14.3333					8	10	18	2.66667	3.33333	6				77		95	31.6667			138	46
2016-11-10	2	3	1	COWLES	10	12	22	3.33333	4	7.33333					2	3	5	0.666667	1	1.66667				53		58	19.3333			80	26.6667
2016-11-10	2	4	2	COWLES	13	9	22	4.33333	3	7.33333					4	2	6	1.33333	0.666667	2				56		62	20.6667			84	28					ee	9.67541	2.93657
2010-11-14	2	1	2	COWLES	4	5	9	1.33333	1.66667	3					3	2	5	1	0.666667	1.66667				27		32	10.6667			41	13.6667						14.2255	2.98745
2010-11-14	2	2	2	COWLES	1	0	1	0.333333	0	0.333333					0	0	0	0	0	0				17		17	5.66667			18	6
2010-11-14	2	3	2	COWLES	2	0	2	0.666667	0	0.666667					2	0	2	0.666667	0	0.666667				68		70	23.3333			72	24	39.3333	66.5476
2016-11-14	2	4	1	COWLES							3.52381	4.38095	7.90476	15.3095							4.52381	4.38095	8.90476		98.2143			18.5556	51.2381			15.9919	16.6104
											1.14286	1.9113	3.02347	2.98745							3.48227	3.4629	6.94259		15.2148			3.49754	14.2255
					590	1164	1754								587	518	1105							4812						7671	2557
					0.336374	#DIV/0!									0.531222
																	328	0.296833
																	777

## Sheet: Análisis
Trampa	Bloque	suzukii	Indianus	other dros
1	1	40.6667	7.33333	77.3333
1	2	42.3333	36.6667	124
1	3	25.3333	8	85.6667
1	4	43	3.33333	101
1	1
1	2	32.6667	16.6667	89.3333
1	3	17	4	68
1	4	31	1.33333	157.667
1	1
1	2	10.6667	3	35.6667
1	3	17	2.33333	83
1	4	20.6667	1	53
1	1	19	9	40.6667
1	2	36.3333	10.6667	135
1	3	17.3333	3	76
1	4	17.3333	3	128.667
2	1	34	134	211
2	2	31	23.6667	72
2	3			42.3333
2	4	24.6667	0.666667	54.3333
2	1	20	13	48
2	2	25.6667	11.3333	27.6667
2	3	8.66667	5.66667	42
2	4	15	8.33333
2	1	22.3333	50.3333	108.667
2	2	14.3333	6	31.6667
2	3	7.33333	1.66667	19.3333
2	4	7.33333	2	20.6667
2	1	3	1.66667	10.6667
2	2	0.333333	0	5.66667
2	3	0.666667	0.666667	23.3333
