# Supplementary material for: Improved capture of Drosophila suzukii by a trap baited with two attractants in the same device
Source: PLoS One. 2017 Nov 17;12(11):e0188350. doi: 10.1371/journal.pone.0188350 (PMC5693462; doi:10.1371/journal.pone.0188350)
Supplement: S1 Data — (ZIP) [file pone.0188350.s002.zip › Fig 7A B.xlsx]

## Sheet: Data
Fecha	trampa	ubicación	tratamiento	hembra SWD	macho SWD	Zaprionus	D. melanogaster	D. immigrans
2017-05-10	1	P1	D1 lasa	100	58	0	163	1
2017-05-10	2	P2	D1 trad	20	15	0	17	0
2017-05-10	3	P1	D2 lasa	56	45	0	136	0
2017-05-10	4	P2	D2 trad	8	3	0	10	0
2017-05-10	5	P1	D3 lasa	54	30	0	6	0
2017-05-10	6	P2	D3 trad	9	4	0	38	0
2017-05-10	7	P1	D4 lasa	55	48	0	210	0
2017-05-10	8	P2	D4 trad	6	7	0	3	0
2017-05-10	9	P1	K1 lasa	138	107	0	198	0
2017-05-10	10	P2	K1 trad	23	14	0	10	0
2017-05-10	11	P1	K2 lasa	173	69	0	195	0
2017-05-10	12	P2	K2 trad	16	12	0	4	0
2017-05-10	13	P1	K3 lasa	43	24	0	73	0
2017-05-10	14	P2	K3 trad	13	6	0	4	0
2017-05-10	15	P1	K4 lasa	110	56	0	153	0
2017-05-10	16	P2	K4 trad	12	8	0	19	0
2017-05-17	1	P2	D1 lasa	145	107	0	201	0
2017-05-17	2	P1	D1 trad	14	16	0	12	0
2017-05-17	3	P2	D2 lasa	84	63	0	78	0
2017-05-17	4	P1	D2 trad	11	11	0	8	0
2017-05-17	5	P2	D3 lasa	71	75	0	85	0
2017-05-17	6	P1	D3 trad	20	15	0	8	0
2017-05-17	7	P2	D4 lasa	65	56	0	52	0
2017-05-17	8	P1	D4 trad	9	21	0	7	0
2017-05-17	9	P2	K1 lasa	167	87	0	73	0
2017-05-17	10	P1	K1 trad	31	16	0	12	0
2017-05-17	11	P2	K2 lasa	0	0	0	0	0	LA TRAMPA ESTABA TIRADA
2017-05-17	12	P1	K2 trad	25	14	0	4	0
2017-05-17	13	P2	K3 lasa	119	63	0	62	0
2017-05-17	14	P1	K3 trad	27	7	0	5	0
2017-05-17	15	P2	K4 lasa	131	37	0	77	0
2017-05-17	16	P1	K4 trad	16	9	0	3	0
2017-05-24	1	P1	D1 lasa	112	43	0	54	0
2017-05-24	2	P2	D1 trad	34	24	0	14	0
2017-05-24	3	P1	D2 lasa	81	47	0	53	0
2017-05-24	4	P2	D2 trad	14	6	0	3	0
2017-05-24	5	P1	D3 lasa	62	35	0	39	0
2017-05-24	6	P2	D3 trad	4	4	0	12	0
2017-05-24	7	P1	D4 lasa	79	49	0	74	0
2017-05-24	8	P2	D4 trad	11	3	0	4	0
2017-05-24	9	P1	K1 lasa	64	21	0	34	0
2017-05-24	10	P2	K1 trad	4	7	0	6	0
2017-05-24	11	P1	K2 lasa	66	25	0	69	0
2017-05-24	12	P2	K2 trad	10	10	0	9	0
2017-05-24	13	P1	K3 lasa	149	73	0	111	0
2017-05-24	14	P2	K3 trad	11	3	0	3	1
2017-05-24	15	P1	K4 lasa	197	89	0	124	0
2017-05-24	16	P2	K4 trad	14	11	0	6	0
Fecha	trampa	ubicación	tratamiento	hembra SWD	macho SWD	Zaprionus	D. melanogaster	D. immigrans
2017-05-31	1	P2	D1 lasa	44	15	0	40	0
2017-05-31	2	P1	D1 trad	2	2	0	0	0
2017-05-31	3	P2	D2 lasa	87	39	0	32	0
2017-05-31	4	P1	D2 trad	11	8	0	5	0
2017-05-31	5	P2	D3 lasa	27	6	0	29	0
2017-05-31	6	P1	D3 trad	5	2	0	2	0
2017-05-31	7	P2	D4 lasa	89	38	0	63	0
2017-05-31	8	P1	D4 trad	9	1	0	9	0
2017-05-31	9	P2	K1 lasa	83	41	0	4	0
2017-05-31	10	P1	K1 trad	19	7	0	0	0
2017-05-31	11	P2	K2 lasa	54	42	0	91	0
2017-05-31	12	P1	K2 trad	6	3	0	5	0
2017-05-31	13	P2	K3 lasa	53	10	0	38	0
2017-05-31	14	P1	K3 trad	7	4	0	4	0
2017-05-31	15	P2	K4 lasa	62	14	0	67	0
2017-05-31	16	P1	K4 trad	7	0	0	3	0
2017-06-07	1	P1	D1 lasa
2017-06-07	2	P2	D1 trad
2017-06-07	3	P1	D2 lasa
2017-06-07	4	P2	D2 trad
2017-06-07	5	P1	D3 lasa
2017-06-07	6	P2	D3 trad
2017-06-07	7	P1	D4 lasa
2017-06-07	8	P2	D4 trad
2017-06-07	9	P1	K1 lasa
2017-06-07	10	P2	K1 trad
2017-06-07	11	P1	K2 lasa
2017-06-07	12	P2	K2 trad
2017-06-07	13	P1	K3 lasa
2017-06-07	14	P2	K3 trad
2017-06-07	15	P1	K4 lasa
2017-06-07	16	P2	K4 trad

## Sheet: D-K
Fecha	Fecha	trampa	ubicación	bloque	Variedad	tratamiento	hembra SWD	macho SWD	tot	FTD	Zaprionus	D. melanogaster + d inmigrans	FTD drosph
2017-05-10	1	1	P1	1	D	lasa	100	58	158	22.5714	0	164	23.4286
2017-05-10	1	3	P1	2	D	lasa	56	45	101	14.4286	0	136	19.4286
2017-05-10	1	5	P1	3	D	lasa	54	30	84	12	0	6	0.857143
2017-05-10	1	7	P1	4	D	lasa	55	48	103	14.7143	0	210	30
2017-05-17	2	1	P2	1	D	lasa	145	107	252	36	0	201	28.7143
2017-05-17	2	3	P2	2	D	lasa	84	63	147	21	0	78	11.1429									Other drosophilids	D. suzukii
2017-05-17	2	5	P2	3	D	lasa	71	75	146	20.8571	0	85	12.1429								Red-black striped trap (ACV + ethanol) + (Yeast)	11.75	17.5446
2017-05-17	2	7	P2	4	D	lasa	65	56	121	17.2857	0	52	7.42857								Transparent trap (ACV)	1.35714	2.9375
2017-05-24	3	1	P1	1	D	lasa	112	43	155	22.1429	0	54	7.71429
2017-05-24	3	3	P1	2	D	lasa	81	47	128	18.2857	0	53	7.57143
2017-05-24	3	5	P1	3	D	lasa	62	35	97	13.8571	0	39	5.57143								ee	2.21807	1.73378
2017-05-24	3	7	P1	4	D	lasa	79	49	128	18.2857	0	74	10.5714									0.318639	0.503216
2017-05-31	4	1	P2	1	D	lasa	44	15	59	8.42857	0	40	5.71429
2017-05-31	4	3	P2	2	D	lasa	87	39	126	18	0	32	4.57143
2017-05-31	4	5	P2	3	D	lasa	27	6	33	4.71429	0	29	4.14286				FTD DS		FTD Drosphilidos
2017-05-31	4	7	P2	4	D	lasa	89	38	127	18.1429	0	63	9	75.6875	47.125	122.812	17.5446	82.25	11.75
2017-05-10	1	2	P2	1	D	trad	20	15	35	5	0	17	2.42857			12.1365	1.73378	15.5265	2.21807
2017-05-10	1	4	P2	2	D	trad	8	3	11	1.57143	0	10	1.42857
2017-05-10	1	6	P2	3	D	trad	9	4	13	1.85714	0	38	5.42857
2017-05-10	1	8	P2	4	D	trad	6	7	13	1.85714	0	3	0.428571
2017-05-17	2	2	P1	1	D	trad	14	16	30	4.28571	0	12	1.71429
2017-05-17	2	4	P1	2	D	trad	11	11	22	3.14286	0	8	1.14286
2017-05-17	2	6	P1	3	D	trad	20	15	35	5	0	8	1.14286
2017-05-17	2	8	P1	4	D	trad	9	21	30	4.28571	0	7	1
2017-05-24	3	2	P2	1	D	trad	34	24	58	8.28571	0	14	2
2017-05-24	3	4	P2	2	D	trad	14	6	20	2.85714	0	3	0.428571
2017-05-24	3	6	P2	3	D	trad	4	4	8	1.14286	0	12	1.71429
2017-05-24	3	8	P2	4	D	trad	11	3	14	2	0	4	0.571429
2017-05-31	4	2	P1	1	D	trad	2	2	4	0.571429	0	0	0
2017-05-31	4	4	P1	2	D	trad	11	8	19	2.71429	0	5	0.714286
2017-05-31	4	6	P1	3	D	trad	5	2	7	1	0	2	0.285714
2017-05-31	4	8	P1	4	D	trad	9	1	10	1.42857	0	9	1.28571	11.6875	8.875	20.5625	2.9375	9.5	1.35714
2017-05-10	1	9	P1	1	K	lasa	138	107	245	35	0	198	28.2857	1398	896	3.52251	0.503216	2.23047	0.318639
2017-05-10	1	11	P1	2	K	lasa	173	69	242	34.5714	0	195	27.8571	0.609416	2294
2017-05-10	1	13	P1	3	K	lasa	43	24	67	9.57143	0	73	10.4286		7199.38
2017-05-10	1	15	P1	4	K	lasa	110	56	166	23.7143	0	153	21.8571
2017-05-17	2	9	P2	1	K	lasa	167	87	254	36.2857	0	73	10.4286
2017-05-17	2	11	P2	2	K	lasa				0			0	LA TRAMPA ESTABA TIRADA
2017-05-17	2	13	P2	3	K	lasa	119	63	182	26	0	62	8.85714
2017-05-17	2	15	P2	4	K	lasa	131	37	168	24	0	77	11
2017-05-24	3	9	P1	1	K	lasa	64	21	85	12.1429	0	34	4.85714
2017-05-24	3	11	P1	2	K	lasa	66	25	91	13	0	69	9.85714									Other drosophilids	D. suzukii
2017-05-24	3	13	P1	3	K	lasa	149	73	222	31.7143	0	111	15.8571								Red-black striped trap (ACV + ethanol) + (Yeast)	12.2232	21.1339
2017-05-24	3	15	P1	4	K	lasa	197	89	286	40.8571	0	124	17.7143								Transparent trap (ACV)	0.875	3.32143
2017-05-31	4	9	P2	1	K	lasa	83	41	124	17.7143	0	4	0.571429
2017-05-31	4	11	P2	2	K	lasa	54	42	96	13.7143	0	91	13
2017-05-31	4	13	P2	3	K	lasa	53	10	63	9	0	38	5.42857								ee	2.16712	3.119
2017-05-31	4	15	P2	4	K	lasa	62	14	76	10.8571	0	67	9.57143	107.267	50.5333	157.8	21.1339	91.2667	12.2232			0.161243	0.417007
2017-05-10	1	10	P2	1	K	trad	23	14	37	5.28571	0	10	1.42857			19.9891	3.119	14.4698	2.16712
2017-05-10	1	12	P2	2	K	trad	16	12	28	4	0	4	0.571429
2017-05-10	1	14	P2	3	K	trad	13	6	19	2.71429	0	4	0.571429
2017-05-10	1	16	P2	4	K	trad	12	8	20	2.85714	0	19	2.71429
2017-05-17	2	10	P1	1	K	trad	31	16	47	6.71429	0	12	1.71429
2017-05-17	2	12	P1	2	K	trad	25	14	39	5.57143	0	4	0.571429
2017-05-17	2	14	P1	3	K	trad	27	7	34	4.85714	0	5	0.714286
2017-05-17	2	16	P1	4	K	trad	16	9	25	3.57143	0	3	0.428571
2017-05-24	3	10	P2	1	K	trad	4	7	11	1.57143	0	6	0.857143
2017-05-24	3	12	P2	2	K	trad	10	10	20	2.85714	0	9	1.28571
2017-05-24	3	14	P2	3	K	trad	11	3	14	2	0	4	0.571429
2017-05-24	3	16	P2	4	K	trad	14	11	25	3.57143	0	6	0.857143
2017-05-31	4	10	P1	1	K	trad	19	7	26	3.71429	0	0	0
2017-05-31	4	12	P1	2	K	trad	6	3	9	1.28571	0	5	0.714286
2017-05-31	4	14	P1	3	K	trad	7	4	11	1.57143	0	4	0.571429
2017-05-31	4	16	P1	4	K	trad	7	0	7	1	0	3	0.428571	15.0625	8.1875	23.25	3.32143	6.125	0.875
							3248	1785			0	2935		1850	889	2.91905	0.417007	1.1287	0.161243
								5033						0.675429	2739
								#REF!							16986.8
							0.645341	0.354659

## Sheet: var D
Fecha	ubicación	bloque	Variedad	tratamiento	FTD	FTD drosph
1	P1	1	D	1	22.5714	23.4286
1	P1	2	D	1	14.4286	19.4286
1	P1	3	D	1	12	0.857143
1	P1	4	D	1	14.7143	30
2	P2	1	D	1	36	28.7143
2	P2	2	D	1	21	11.1429
2	P2	3	D	1	20.8571	12.1429
2	P2	4	D	1	17.2857	7.42857
3	P1	1	D	1	22.1429	7.71429
3	P1	2	D	1	18.2857	7.57143
3	P1	3	D	1	13.8571	5.57143
3	P1	4	D	1	18.2857	10.5714
4	P2	1	D	1	8.42857	5.71429
4	P2	2	D	1	18	4.57143
4	P2	3	D	1	4.71429	4.14286
4	P2	4	D	1	18.1429	9
1	P2	1	D	2	5	2.42857
1	P2	2	D	2	1.57143	1.42857
1	P2	3	D	2	1.85714	5.42857
1	P2	4	D	2	1.85714	0.428571
2	P1	1	D	2	4.28571	1.71429
2	P1	2	D	2	3.14286	1.14286
2	P1	3	D	2	5	1.14286
2	P1	4	D	2	4.28571	1
3	P2	1	D	2	8.28571	2
3	P2	2	D	2	2.85714	0.428571
3	P2	3	D	2	1.14286	1.71429
3	P2	4	D	2	2	0.571429
4	P1	1	D	2	0.571429	0
4	P1	2	D	2	2.71429	0.714286
4	P1	3	D	2	1	0.285714
4	P1	4	D	2	1.42857	1.28571

## Sheet: var k
Fecha	ubicación	bloque	Variedad	tratamiento	FTD	FTD drosph
1	P1	1	K	1	35	28.2857
1	P1	2	K	1	34.5714	27.8571
1	P1	3	K	1	9.57143	10.4286
1	P1	4	K	1	23.7143	21.8571
2	P2	1	K	1	36.2857	10.4286
2	P2	2	K	1	0	0
2	P2	3	K	1	26	8.85714
2	P2	4	K	1	24	11
3	P1	1	K	1	12.1429	4.85714
3	P1	2	K	1	13	9.85714
3	P1	3	K	1	31.7143	15.8571
3	P1	4	K	1	40.8571	17.7143
4	P2	1	K	1	17.7143	0.571429
4	P2	2	K	1	13.7143	13
4	P2	3	K	1	9	5.42857
4	P2	4	K	1	10.8571	9.57143
1	P2	1	K	2	5.28571	1.42857
1	P2	2	K	2	4	0.571429
1	P2	3	K	2	2.71429	0.571429
1	P2	4	K	2	2.85714	2.71429
2	P1	1	K	2	6.71429	1.71429
2	P1	2	K	2	5.57143	0.571429
2	P1	3	K	2	4.85714	0.714286
2	P1	4	K	2	3.57143	0.428571
3	P2	1	K	2	1.57143	0.857143
3	P2	2	K	2	2.85714	1.28571
3	P2	3	K	2	2	0.571429
3	P2	4	K	2	3.57143	0.857143
4	P1	1	K	2	3.71429	0
4	P1	2	K	2	1.28571	0.714286
4	P1	3	K	2	1.57143	0.571429
4	P1	4	K	2	1	0.428571
