# Supplementary material for: Improved capture of Drosophila suzukii by a trap baited with two attractants in the same device
Source: PLoS One. 2017 Nov 17;12(11):e0188350. doi: 10.1371/journal.pone.0188350 (PMC5693462; doi:10.1371/journal.pone.0188350)
Supplement: S1 Data — (ZIP) [file pone.0188350.s002.zip › Fig 1 A.xlsx]

## Sheet: Trampas 1
fecha	rep	Posición	tratamiento	hembras	machos	total
2016-04-06	1	1	Cowles	7	8	15
2016-04-06	1	2	Sagarpa	2	1	3
2016-04-06	1	3	Líneas	1	4	5
2016-04-06	1	4	Circulos	2	2	4
2016-04-06	2	1	Circulos	2	2	4
2016-04-06	2	2	Cowles	6	9	15
2016-04-06	2	3	Sagarpa	1	0	1
2016-04-06	2	4	Líneas	3	3	6
2016-04-06	3	1	Líneas	1	4	5
2016-04-06	3	2	Circulos	4	2	6
2016-04-06	3	3	Cowles	6	10	16
2016-04-06	3	4	Sagarpa	1	0	1
2016-04-06	4	1	Sagarpa	1	0	1
2016-04-06	4	2	Líneas	1	1	2
2016-04-06	4	3	Circulos	1	3	4
2016-04-06	4	4	Cowles	5	10	15
2016-04-07	1	1	Circulos	2	2	4
2016-04-07	1	2	Cowles	9	6	15
2016-04-07	1	3	Sagarpa	0	0	0
2016-04-07	1	4	Líneas	4	0	4
2016-04-07	2	1	Líneas	2	5	7
2016-04-07	2	2	Circulos	2	2	4
2016-04-07	2	3	Cowles	4	2	6
2016-04-07	2	4	Sagarpa	1	1	2
2016-04-07	3	1	Sagarpa	1	0	1
2016-04-07	3	2	Líneas	0	5	5
2016-04-07	3	3	Circulos	0	1	1
2016-04-07	3	4	Cowles	8	9	17
2016-04-07	4	1	Cowles	4	6	10
2016-04-07	4	2	Sagarpa	0	0	0
2016-04-07	4	3	Líneas	2	0	2
2016-04-07	4	4	Circulos	4	8	12

## Sheet: Trampas 1 mejorada
fecha	jaula	Posición	tratamiento	hembras	machos	total
2016-04-06	1	4	Circulos	2	2	4
2016-04-06	2	1	Circulos	2	2	4						Females	Males	Total flies			Females	Males	Total flies
2016-04-07	1	2	Circulos	4	2	6					A	0.875	0.25	1.125		SAGARPA	0.875	0.25	1.125
2016-04-07	2	3	Circulos	1	3	4					B	1.75	2.75	4.5		Bands	1.75	2.75	4.5
2016-04-08	1	1	Circulos	2	2	4					C	2.125	2.75	4.875		Circles	2.125	2.75	4.875
2016-04-08	2	2	Circulos	2	2	4					D	6.125	7.5	13.625		"Carroll"	6.125	7.5	13.625
2016-04-09	1	3	Circulos	0	1	1						0.226582	0.163663	0.350382			0.226582	0.163663	0.350382
2016-04-09	2	4	Circulos	4	8	12	2.125	2.75	4.875			0.453163	0.75	0.626783			0.453163	0.75	0.626783
2016-04-06	1	1	Cowles	7	8	15	0.47949	0.773443	1.125			0.47949	0.773443	1.125			0.47949	0.773443	1.125
2016-04-06	2	2	Cowles	6	9	15						0.639126	0.963624	1.30845			0.639126	0.963624	1.30845
2016-04-07	1	3	Cowles	6	10	16
2016-04-07	2	4	Cowles	5	10	15
2016-04-08	1	2	Cowles	9	6	15
2016-04-08	2	3	Cowles	4	2	6
2016-04-09	1	4	Cowles	8	9	17
2016-04-09	2	1	Cowles	4	6	10	6.125	7.5	13.625
2016-04-06	1	3	Líneas	1	4	5	0.639126	0.963624	1.30845
2016-04-06	2	4	Líneas	3	3	6
2016-04-07	1	1	Líneas	1	4	5
2016-04-07	2	2	Líneas	1	1	2
2016-04-08	1	4	Líneas	4	0	4
2016-04-08	2	1	Líneas	2	5	7
2016-04-09	1	2	Líneas	0	5	5
2016-04-09	2	3	Líneas	2	0	2	1.75	2.75	4.5
2016-04-06	1	2	Sagarpa	2	1	3	0.453163	0.75	0.626783
2016-04-06	2	3	Sagarpa	1	0	1
2016-04-07	1	4	Sagarpa	1	0	1
2016-04-07	2	1	Sagarpa	1	0	1
2016-04-08	1	3	Sagarpa	0	0	0
2016-04-08	2	4	Sagarpa	1	1	2
2016-04-09	1	1	Sagarpa	1	0	1
2016-04-09	2	2	Sagarpa	0	0	0	0.875	0.25	1.125
				87	106		0.226582	0.163663	0.350382
					193
				0.450777	0.549223

## Sheet: Análisis
jaula	Posición	tratamiento	hembras	machos	total
1	4	3	2	2	4
2	1	3	2	2	4
1	2	3	4	2	6
2	3	3	1	3	4
1	1	3	2	2	4
2	2	3	2	2	4
1	3	3	0	1	1
2	4	3	4	8	12
1	1	4	7	8	15
2	2	4	6	9	15
1	3	4	6	10	16
2	4	4	5	10	15
1	2	4	9	6	15
2	3	4	4	2	6
1	4	4	8	9	17
2	1	4	4	6	10
1	3	2	1	4	5
2	4	2	3	3	6
1	1	2	1	4	5
2	2	2	1	1	2
1	4	2	4	0	4
2	1	2	2	5	7
1	2	2	0	5	5
2	3	2	2	0	2
1	2	1	2	1	3
2	3	1	1	0	1
1	4	1	1	0	1
2	1	1	1	0	1
1	3	1	0	0	0
2	4	1	1	1	2
1	1	1	1	0	1
2	2	1	0	0	0
