# Supplementary material for: Improved capture of Drosophila suzukii by a trap baited with two attractants in the same device
Source: PLoS One. 2017 Nov 17;12(11):e0188350. doi: 10.1371/journal.pone.0188350 (PMC5693462; doi:10.1371/journal.pone.0188350)
Supplement: S1 Data — (ZIP) [file pone.0188350.s002.zip › Fig 1 B and C.xlsx]

## Sheet: Cowles mod
Fecha	Jaula	Posicion	Trampa	Hembra	Macho	totales
2016-05-02	1	1	4	9	2	11
2016-05-02	2	2	4	7	6	13					Trampa		Females	Males	Total flies				Females	Males	Total flies
2016-05-02	3	3	4	3	7	10					1	E	6.375	9.1875	15.5625			Circules	6.375	9.1875	15.5625
2016-05-02	4	4	4	6	8	14					2	F	4.8125	6.5625	11.375			Bands	4.8125	6.5625	11.375
2016-05-03	1	2	4	5	12	17					3	G	5.9375	5.625	11.5625			No blak band	5.9375	5.625	11.5625
2016-05-03	2	3	4	3	7	10					4	D	6.4375	6.75	13.1875			Carroll trap	6.4375	6.75	13.1875
2016-05-03	3	4	4	11	5	16
2016-05-03	4	1	4	7	5	12
2016-05-04	1	3	4	7	7	14							0.638194	0.842708	1.24823				0.638194	0.842708	1.24823
2016-05-04	2	4	4	6	4	10							0.549384	0.7526	0.884473				0.549384	0.7526	0.884473
2016-05-04	3	1	4	8	13	21							0.755363	0.569173	1.07226				0.755363	0.569173	1.07226
2016-05-04	4	2	4	7	10	17							0.547485	0.75	0.786441				0.547485	0.75	0.786441
2016-05-05	1	4	4	9	3	12
2016-05-05	2	1	4	4	8	12
2016-05-05	3	2	4	5	6	11
2016-05-05	4	3	4	6	5	11	6.4375	6.75	13.1875
2016-05-02	1	3	1	10	15	25	0.547485	0.75	0.786441
2016-05-02	2	4	1	4	15	19
2016-05-02	3	1	1	8	8	16
2016-05-02	4	2	1	10	10	20
2016-05-03	1	4	1	6	8	14
2016-05-03	2	1	1	6	8	14
2016-05-03	3	2	1	5	8	13
2016-05-03	4	3	1	2	5	7
2016-05-04	1	1	1	8	10	18
2016-05-04	2	2	1	7	4	11
2016-05-04	3	3	1	3	6	9
2016-05-04	4	4	1	8	6	14
2016-05-05	1	2	1	6	11	17
2016-05-05	2	3	1	10	14	24
2016-05-05	3	4	1	3	8	11
2016-05-05	4	1	1	6	11	17	6.375	9.1875	15.5625
2016-05-02	1	4	2	5	9	14	0.638194	0.842708	1.24823
2016-05-02	2	1	2	6	3	9
2016-05-02	3	2	2	4	6	10
2016-05-02	4	3	2	6	5	11
2016-05-03	1	1	2	6	3	9
2016-05-03	2	2	2	4	8	12
2016-05-03	3	3	2	1	4	5
2016-05-03	4	4	2	5	2	7
2016-05-04	1	2	2	5	11	16
2016-05-04	2	3	2	9	9	18
2016-05-04	3	4	2	9	7	16
2016-05-04	4	1	2	5	5	10
2016-05-05	1	3	2	2	12	14
2016-05-05	2	4	2	4	8	12
2016-05-05	3	1	2	2	9	11
2016-05-05	4	2	2	4	4	8	4.8125	6.5625	11.375
2016-05-02	1	2	3	9	7	16	0.549384	0.7526	0.884473
2016-05-02	2	3	3	7	6	13
2016-05-02	3	4	3	5	5	10
2016-05-02	4	1	3	2	4	6
2016-05-03	1	3	3	12	8	20
2016-05-03	2	4	3	9	4	13
2016-05-03	3	1	3	2	2	4
2016-05-03	4	2	3	7	7	14
2016-05-04	1	4	3	8	5	13
2016-05-04	2	1	3	3	7	10
2016-05-04	3	2	3	4	5	9
2016-05-04	4	3	3	4	3	7
2016-05-05	1	1	3	9	7	16
2016-05-05	2	2	3	2	10	12
2016-05-05	3	3	3	7	8	15
2016-05-05	4	4	3	5	2	7	5.9375	5.625	11.5625
				377	450		0.755363	0.569173	1.07226
					827
				0.455865	0.544135

## Sheet: Cowles análisis
1	1	4	9	2	11
2	2	4	7	6	13
3	3	4	3	7	10
4	4	4	6	8	14
1	2	4	5	12	17
2	3	4	3	7	10
3	4	4	11	5	16
4	1	4	7	5	12
1	3	4	7	7	14
2	4	4	6	4	10
3	1	4	8	13	21
4	2	4	7	10	17
1	4	4	9	3	12
2	1	4	4	8	12
3	2	4	5	6	11
4	3	4	6	5	11
1	3	1	10	15	25
2	4	1	4	15	19
3	1	1	8	8	16
4	2	1	10	10	20
1	4	1	6	8	14
2	1	1	6	8	14
3	2	1	5	8	13
4	3	1	2	5	7
1	1	1	8	10	18
2	2	1	7	4	11
3	3	1	3	6	9
4	4	1	8	6	14
1	2	1	6	11	17
2	3	1	10	14	24
3	4	1	3	8	11
4	1	1	6	11	17
1	4	2	5	9	14
2	1	2	6	3	9
3	2	2	4	6	10
4	3	2	6	5	11
1	1	2	6	3	9
2	2	2	4	8	12
3	3	2	1	4	5
4	4	2	5	2	7
1	2	2	5	11	16
2	3	2	9	9	18
3	4	2	9	7	16
4	1	2	5	5	10
1	3	2	2	12	14
2	4	2	4	8	12
3	1	2	2	9	11
4	2	2	4	4	8
1	2	3	9	7	16
2	3	3	7	6	13
3	4	3	5	5	10
4	1	3	2	4	6
1	3	3	12	8	20
2	4	3	9	4	13
3	1	3	2	2	4
4	2	3	7	7	14
1	4	3	8	5	13
2	1	3	3	7	10
3	2	3	4	5	9
4	3	3	4	3	7
1	1	3	9	7	16
2	2	3	2	10	12
3	3	3	7	8	15
4	4	3	5	2	7

## Sheet: Cowles con tapa domo color
Fecha	Jaula	Posicion	Trampa	Hembra	Macho	totales
2016-05-16	1	1	c	8	6	14
2016-05-16	1	2	ctn	3	0	3
2016-05-16	1	3	ctt	5	5	10
2016-05-16	1	4	cta	20	8	28
2016-05-16	2	1	cta	3	7	10
2016-05-16	2	2	c	7	4	11
2016-05-16	2	3	ctn	11	8	19
2016-05-16	2	4	ctt	7	10	17
2016-05-16	3	1	ctt	2	8	10
2016-05-16	3	2	cta	14	6	20
2016-05-16	3	3	c	4	6	10
2016-05-16	3	4	ctn	2	3	5
2016-05-16	4	1	ctn	11	20	31
2016-05-16	4	2	ctt	4	4	8
2016-05-16	4	3	cta	1	2	3
2016-05-16	4	4	c	4	0	4
2016-05-17	1	1	cta	6	8	14
2016-05-17	1	2	c	1	4	5
2016-05-17	1	3	ctn	3	0	3
2016-05-17	1	4	ctt	10	11	21
2016-05-17	2	1	ctt	3	0	3
2016-05-17	2	2	cta	8	4	12
2016-05-17	2	3	c	9	15	24
2016-05-17	2	4	ctn	5	3	8
2016-05-17	3	1	ctn	10	8	18
2016-05-17	3	2	ctt	11	8	19
2016-05-17	3	3	cta	2	3	5
2016-05-17	3	4	c	8	6	14
2016-05-17	4	1	c	19	22	41
2016-05-17	4	2	ctn	4	5	9
2016-05-17	4	3	ctt	3	2	5
2016-05-17	4	4	cta	2	4	6
2016-05-18	1	1	ctt	7	4	11
2016-05-18	1	2	cta	1	5	6
2016-05-18	1	3	c	4	5	9
2016-05-18	1	4	ctn	9	15	24
2016-05-18	2	1	ctn	1	1	2
2016-05-18	2	2	ctt	7	6	13
2016-05-18	2	3	cta	11	14	25
2016-05-18	2	4	c	4	5	9
2016-05-18	3	1	c	11	6	17
2016-05-18	3	2	ctn	10	16	26
2016-05-18	3	3	ctt	5	2	7
2016-05-18	3	4	cta	4	0	4
2016-05-18	4	1	cta	16	8	24
2016-05-18	4	2	c	6	11	17
2016-05-18	4	3	ctn	2	2	4
2016-05-18	4	4	ctt	3	3	6
2016-05-19	1	1	ctn	3	8	11
2016-05-19	1	2	ctt	4	2	6
2016-05-19	1	3	cta	11	5	16
2016-05-19	1	4	c	8	14	22
2016-05-19	2	1	c	1	1	2
2016-05-19	2	2	ctn	3	3	6
2016-05-19	2	3	ctt	20	28	48
2016-05-19	2	4	cta	7	2	9
2016-05-19	3	1	cta	13	4	17
2016-05-19	3	2	c	13	2	15
2016-05-19	3	3	ctn	2	6	8
2016-05-19	3	4	cta	6	2	8
2016-05-19	4	1	ctt	8	7	15
2016-05-19	4	2	cta	4	1	5
2016-05-19	4	3	c	3	3	6
2016-05-19	4	4	ctn	7	8	15
				424	399
					823
				0.515188	0.484812

## Sheet: cowles tapa domo ordenadas
Fecha	Jaula	Posicion	Trampa	Hembra	Macho	totales
2016-05-16	1	1	4	8	6	14
2016-05-16	4	4	4	4	0	4					trampa		Females	Males	Total flies			Females	Males	Total flies
2016-05-17	1	2	4	1	4	5					1	H	6.5625	6.375	12.9375		Cowles tapa transparente	6.5625	6.375	12.9375
2016-05-17	2	3	4	9	15	24					2	I	5.375	6.625	12		Cowles tapa negra	5.375	6.625	12
2016-05-17	3	4	4	8	6	14					3	J	7.6875	5.0625	12.75		Cowles tapa amarilla	7.6875	5.0625	12.75
2016-05-17	4	1	4	19	22	41					4	D	6.875	6.875	13.75		Cowles	6.875	6.875	13.75
2016-05-18	1	3	4	4	5	9
2016-05-18	2	4	4	4	5	9
2016-05-18	3	1	4	11	6	17							1.13652	1.70049	2.75951			1.13652	1.70049	2.75951
2016-05-18	4	2	4	6	11	17							0.92999	1.46527	2.27722			0.92999	1.46527	2.27722
2016-05-19	1	4	4	8	14	22							1.2602	0.870482	1.82851			1.2602	0.870482	1.82851
2016-05-19	2	1	4	1	1	2							1.20712	1.50732	2.47752			1.20712	1.50732	2.47752
2016-05-19	3	2	4	13	2	15
2016-05-19	4	3	4	3	3	6
2016-05-16	2	2	4	7	4	11
2016-05-16	3	3	4	4	6	10	6.875	6.875	13.75
2016-05-16	1	4	3	20	8	28	1.20712	1.50732	2.47752
2016-05-17	4	4	3	2	4	6
2016-05-17	2	2	3	8	4	12
2016-05-18	1	2	3	1	5	6
2016-05-18	2	3	3	11	14	25
2016-05-18	3	4	3	4	0	4
2016-05-18	4	1	3	16	8	24
2016-05-19	1	3	3	11	5	16
2016-05-19	2	4	3	7	2	9
2016-05-19	3	1	3	13	4	17
2016-05-19	4	2	3	4	1	5
2016-05-16	2	1	3	3	7	10
2016-05-16	3	2	3	14	6	20
2016-05-16	4	3	3	1	2	3
2016-05-17	1	1	3	6	8	14
2016-05-17	3	3	3	2	3	5	7.6875	5.0625	12.75
2016-05-16	1	2	2	3	0	3	1.2602	0.870482	1.82851
2016-05-16	2	3	2	11	8	19
2016-05-16	3	4	2	2	3	5
2016-05-16	4	1	2	11	20	31
2016-05-17	2	4	2	5	3	8
2016-05-17	3	1	2	10	8	18
2016-05-17	4	2	2	4	5	9
2016-05-18	1	4	2	9	15	24
2016-05-18	2	1	2	1	1	2
2016-05-18	3	2	2	10	16	26
2016-05-18	4	3	2	2	2	4
2016-05-19	1	1	2	3	8	11
2016-05-19	2	2	2	3	3	6
2016-05-19	3	3	2	2	6	8
2016-05-19	4	4	2	7	8	15
2016-05-17	1	3	2	3	0	3	5.375	6.625	12
2016-05-16	1	3	1	5	5	10	0.92999	1.46527	2.27722
2016-05-16	2	4	1	7	10	17
2016-05-16	3	1	1	2	8	10
2016-05-16	4	2	1	4	4	8
2016-05-17	2	1	1	3	0	3
2016-05-17	3	2	1	11	8	19
2016-05-17	4	3	1	3	2	5
2016-05-18	1	1	1	7	4	11
2016-05-18	2	2	1	7	6	13
2016-05-18	3	3	1	5	2	7
2016-05-18	4	4	1	3	3	6
2016-05-19	3	4	1	6	2	8
2016-05-19	1	2	1	4	2	6
2016-05-19	2	3	1	20	28	48
2016-05-19	4	1	1	8	7	15
2016-05-17	1	4	1	10	11	21	6.5625	6.375	12.9375
							1.13652	1.70049	2.75951

## Sheet: Cowles tapas análisis
1	1	4	8	6	14
4	4	4	4	0	4
1	2	4	1	4	5
2	3	4	9	15	24
3	4	4	8	6	14
4	1	4	19	22	41
1	3	4	4	5	9
2	4	4	4	5	9
3	1	4	11	6	17
4	2	4	6	11	17
1	4	4	8	14	22
2	1	4	1	1	2
3	2	4	13	2	15
4	3	4	3	3	6
2	2	4	7	4	11
3	3	4	4	6	10
1	4	3	20	8	28
4	4	3	2	4	6
2	2	3	8	4	12
1	2	3	1	5	6
2	3	3	11	14	25
3	4	3	4	0	4
4	1	3	16	8	24
1	3	3	11	5	16
2	4	3	7	2	9
3	1	3	13	4	17
4	2	3	4	1	5
2	1	3	3	7	10
3	2	3	14	6	20
4	3	3	1	2	3
1	1	3	6	8	14
3	3	3	2	3	5
1	2	2	3	0	3
2	3	2	11	8	19
3	4	2	2	3	5
4	1	2	11	20	31
2	4	2	5	3	8
3	1	2	10	8	18
4	2	2	4	5	9
1	4	2	9	15	24
2	1	2	1	1	2
3	2	2	10	16	26
4	3	2	2	2	4
1	1	2	3	8	11
2	2	2	3	3	6
3	3	2	2	6	8
4	4	2	7	8	15
1	3	2	3	0	3
1	3	1	5	5	10
2	4	1	7	10	17
3	1	1	2	8	10
4	2	1	4	4	8
2	1	1	3	0	3
3	2	1	11	8	19
4	3	1	3	2	5
1	1	1	7	4	11
2	2	1	7	6	13
3	3	1	5	2	7
4	4	1	3	3	6
3	4	1	6	2	8
1	2	1	4	2	6
2	3	1	20	28	48
4	1	1	8	7	15
1	4	1	10	11	21
