# Supplementary material for: Improved capture of Drosophila suzukii by a trap baited with two attractants in the same device
Source: PLoS One. 2017 Nov 17;12(11):e0188350. doi: 10.1371/journal.pone.0188350 (PMC5693462; doi:10.1371/journal.pone.0188350)
Supplement: S1 Data — (ZIP) [file pone.0188350.s002.zip › Fig 3 A.xlsx]

## Sheet: Hoja1
Repeticiones	tratamiento	total hembras liberadas	escape hem	mach lib	escape machos	total lib	escape total	% escape
1	plana	12	1	12	0	24	1	4.16667
1	domo	12	0	12	2	24	2	8.33333
2	plana	12	1	12	2	24	3	12.5
2	domo	12	0	12	0	24	0	0
3	plana	12	1	12	0	24	1	4.16667
3	domo	12	1	12	0	24	1	4.16667
4	plana	12	0	12	2	24	2	8.33333
4	domo	12	2	12	4	24	6	25
5	plana	12	2	12	1	24	3	12.5
5	domo	12	1	12	2	24	3	12.5
6	plana	12	3	12	2	24	5	20.8333
6	domo	12	0	12	0	24	0	0
7	plana	12	1	12	1	24	2	8.33333
7	domo	12	1	12	2	24	3	12.5
8	plana	12	1	12	1	24	2	8.33333
8	domo	12	2	12	1	24	3	12.5
9	plana	12	2	12	2	24	4	16.6667
9	domo	12	0	12	1	24	1	4.16667
10	plana	12	0	12	2	24	2	8.33333
10	domo	12	0	12	0	24	0	0
11	plana	12	3	12	1	24	4	16.6667
11	domo	12	0	12	1	24	1	4.16667
12	plana	12	0	12	0	24	0	0
12	domo	12	1	12	0	24	1	4.16667
13	plana	12	2	12	3	24	5	20.8333
13	domo	12	1	12	1	24	2	8.33333
14	plana	12	4	12	2	24	6	25
14	domo	12	3	12	0	24	3	12.5
15	plana	12	2	12	0	24	2	8.33333
15	domo	12	1	12	1	24	2	8.33333
16	plana	12	0	12	0	24	0	0
16	domo	12	3	12	0	24	3	12.5

## Sheet: Hoja2
Repeticiones	tratamiento	total hembras liberadas	escape hem		mach lib	escape machos		total lib	escape total	% escape
1	domo	12	0	0	12	2	16.6667	24	2	8.33333
2	domo	12	0	0	12	0	0	24	0	0
3	domo	12	1	8.33333	12	0	0	24	1	4.16667
4	domo	12	2	16.6667	12	4	33.3333	24	6	25
5	domo	12	1	8.33333	12	2	16.6667	24	3	12.5
6	domo	12	0	0	12	0	0	24	0	0
7	domo	12	1	8.33333	12	2	16.6667	24	3	12.5
8	domo	12	2	16.6667	12	1	8.33333	24	3	12.5
9	domo	12	0	0	12	1	8.33333	24	1	4.16667
10	domo	12	0	0	12	0	0	24	0	0						% escape
11	domo	12	0	0	12	1	8.33333	24	1	4.16667					Tapa domo	6.875	1.42666
12	domo	12	1	8.33333	12	0	0	24	1	4.16667					Tapa plana	11.875	1.32712
13	domo	12	1	8.33333	12	1	8.33333	24	2	8.33333
14	domo	12	3	25	12	0	0	24	3	12.5
15	domo	12	1	8.33333	12	1	8.33333	24	2	8.33333
16	domo	12	3	25	12	0	0	24	3	12.5
17	domo	12	1	8.33333	12	0	0	24	1	4.16667
18	domo	12	0	0	12	1	8.33333	24	1	4.16667
19	domo	12	0	0	12	0	0	24	0	0
20	domo	12	0	0	12	0	0	24	0	0	6.875	7.08333	6.66667
1	plana	12	1	8.33333	12	0	0	24	1	4.16667	1.42666
2	plana	12	1	8.33333	12	2	16.6667	24	3	12.5
3	plana	12	1	8.33333	12	0	0	24	1	4.16667
4	plana	12	0	0	12	2	16.6667	24	2	8.33333
5	plana	12	2	16.6667	12	1	8.33333	24	3	12.5
6	plana	12	3	25	12	2	16.6667	24	5	20.8333
7	plana	12	1	8.33333	12	1	8.33333	24	2	8.33333
8	plana	12	1	8.33333	12	1	8.33333	24	2	8.33333
9	plana	12	2	16.6667	12	2	16.6667	24	4	16.6667
10	plana	12	0	0	12	2	16.6667	24	2	8.33333
11	plana	12	3	25	12	1	8.33333	24	4	16.6667
12	plana	12	2	16.6667	12	2	16.6667	24	4	16.6667
13	plana	12	2	16.6667	12	3	25	24	5	20.8333
14	plana	12	4	33.3333	12	2	16.6667	24	6	25
15	plana	12	2	16.6667	12	0	0	24	2	8.33333
16	plana	12	1	8.33333	12	2	16.6667	24	3	12.5
17	plana	12	1	8.33333	12	1	8.33333	24	2	8.33333
18	plana	12	2	16.6667	12	1	8.33333	24	3	12.5
19	plana	12	1	8.33333	12	0	0	24	1	4.16667
20	plana	12	1	8.33333	12	1	8.33333	24	2	8.33333	11.875	12.9167	10.8333
											1.32712
