# Supplementary material for: Improved capture of Drosophila suzukii by a trap baited with two attractants in the same device
Source: PLoS One. 2017 Nov 17;12(11):e0188350. doi: 10.1371/journal.pone.0188350 (PMC5693462; doi:10.1371/journal.pone.0188350)
Supplement: S1 Data — (ZIP) [file pone.0188350.s002.zip › Fig 3 B.xlsx]

## Sheet: Hoja1
				DENTRO DE LA TRAMPA						FUERA DE LA TRAMPA
Fecha	N° de Trampa	Posicion	Trampa	Hembra	Macho	totales				Hembra	Macho	totales	%escape
2016-10-21	1	2	INECOL	12	12	24				0	0	0	0
2016-10-21	1	2	INECOL	11	12	23				1	0	1	4.16667						% escape
2016-10-21	1	2	INECOL	12	12	24				0	0	0	0					Mod. invención	2.08333	0.694444
2016-10-21	1	2	INECOL	12	12	24				0	0	0	0					Mod. tapa plana	15.8333	4.38326
2016-10-21	1	2	INECOL	11	12	23				1	0	1	4.16667
2016-10-25	1	1	INECOL	11	12	23				1	0	1	4.16667
2016-10-25	1	1	INECOL	11	12	23				1	0	1	4.16667
2016-10-25	1	1	INECOL	12	12	24				0	0	0	0
2016-10-25	1	1	INECOL	12	11	23				0	1	1	4.16667
2016-10-25	1	1	INECOL	12	12	24	11.6	11.9	23.5	0	0	0	0	0.5	2.08333
							0.129099	0.0790569	0.131762					0.166667	0.694444
2016-10-21	2	1	COWLES	8	8	16				4	4	8	33.3333
2016-10-21	2	1	COWLES	7	6	13				5	6	11	45.8333
2016-10-21	2	1	COWLES	11	12	23				1	0	1	4.16667
2016-10-21	2	1	COWLES	9	11	20				3	1	4	16.6667
2016-10-21	2	1	COWLES	10	12	22				2	0	2	8.33333
2016-10-25	2	2	COWLES	9	10	19				3	2	5	20.8333
2016-10-25	2	2	COWLES	11	11	22				1	1	2	8.33333
2016-10-25	2	2	COWLES	11	11	22				1	1	2	8.33333
2016-10-25	2	2	COWLES	11	11	22				1	0	1	4.16667
2016-10-25	2	2	COWLES	11	12	23	9.8	10.4	20.2	1	1	2	8.33333	3.8	15.8333
							0.368932	0.488763	0.831665					1.05198	4.38326

## Sheet: Hoja2
1	0
1	4.16667
1	0
1	0
1	4.16667
1	4.16667
1	4.16667
1	0
1	4.16667
1	0
2	33.3333
2	45.8333
2	4.16667
2	16.6667
2	8.33333
2	20.8333
2	8.33333
2	8.33333
2	4.16667
2	8.33333
