# Supplementary material for: Improved capture of Drosophila suzukii by a trap baited with two attractants in the same device
Source: PLoS One. 2017 Nov 17;12(11):e0188350. doi: 10.1371/journal.pone.0188350 (PMC5693462; doi:10.1371/journal.pone.0188350)
Supplement: S1 Data — (ZIP) [file pone.0188350.s002.zip › Fig 4 A.xlsx]

## Sheet: Cowles mod
Fecha	Jaula	Posicion	Trampa	Hembra	Macho	totales
2016-05-25	1	1	H2O+L	8	1	9								Hembras	Machos	Totales
2016-05-25	2	2	H2O+L	2	2	4							(Vinagre manzana) + (levadura)	10.5	10.25	20.75
2016-05-25	3	3	H2O+L	1	3	4							(Vinagre manzana - etanol)	7.75	7.4375	15.1875		7.75	7.4375	15.1875
2016-05-25	4	4	H2O+L	2	4	6							(Agua) + (Levadura)	5.75	4.5	10.25
2016-05-26	1	2	H2O+L	5	8	13							(Vinagre manzana)	3.8125	5.25	9.0625		3.8125	5.25	9.0625
2016-05-26	2	3	H2O+L	10	1	11																	Hembras	Machos	Totales
2016-05-26	3	4	H2O+L	10	7	17								0.981071	0.795822	1.43904						(Vinagre manzana) + (levadura)	10.5±1.0	10.3±0.8	20.75
2016-05-26	4	1	H2O+L	5	0	5								0.901388	1.14735	1.77768						(Vinagre manzana - etanol)	7.8±0.9	7.4±1.1	15.1875
2016-05-27	1	3	H2O+L	10	4	14								1.29743	1.43614	2.54542						(Agua) + (Levadura)	5.8±1.3	4.5±1.4	10.25
2016-05-27	2	4	H2O+L	2	3	5								0.696532	0.715891	1.30853						(Vinagre manzana)	3.8±0.7	5.3±0.7	9.0625
2016-05-27	3	1	H2O+L	2	8	10
2016-05-27	4	2	H2O+L	2	3	5
2016-05-31	1	4	H2O+L	8	7	15
2016-05-31	2	1	H2O+L	14	9	23
2016-05-31	3	2	H2O+L	4	2	6
2016-05-31	4	3	H2O+L	7	10	17	5.75	4.5	10.25
2016-05-25	1	2	ACV+E	9	8	17	0.981071	0.795822	1.43904
2016-05-25	2	3	ACV+E	9	5	14
2016-05-25	3	4	ACV+E	3	1	4
2016-05-25	4	1	ACV+E	4	7	11
2016-05-26	1	3	ACV+E	13	10	23
2016-05-26	2	4	ACV+E	5	5	10
2016-05-26	3	1	ACV+E	9	11	20
2016-05-26	4	2	ACV+E	6	7	13
2016-05-27	1	4	ACV+E	10	9	19
2016-05-27	2	1	ACV+E	14	19	33
2016-05-27	3	2	ACV+E	8	5	13
2016-05-27	4	3	ACV+E	6	12	18
2016-05-30	1	1	ACV+E	2	3	5
2016-05-30	2	2	ACV+E	8	1	9
2016-05-30	3	3	ACV+E	5	11	16
2016-05-30	4	4	ACV+E	13	5	18	7.75	7.4375	15.1875
2016-05-25	1	3	ACV+L	17	21	38	0.901388	1.14735	1.77768
2016-05-25	2	4	ACV+L	20	21	41
2016-05-25	3	1	ACV+L	20	15	35
2016-05-25	4	2	ACV+L	9	9	18
2016-05-26	1	4	ACV+L	6	6	12								Females	Males
2016-05-26	2	1	ACV+L	15	13	28							(ACV) + (Yeast) (i)	10.5	10.25
2016-05-26	3	2	ACV+L	5	4	9							(ACV - ethanol) (ii)	7.75	7.4375
2016-05-26	4	3	ACV+L	4	8	12							(Water) + (Yeast) (iii)	5.75	4.5
2016-05-27	1	1	ACV+L	5	14	19							(ACV) (iv)	3.8125	5.25
2016-05-27	2	2	ACV+L	12	5	17
2016-05-27	3	3	ACV+L	7	4	11								0.981071	0.795822
2016-05-27	4	4	ACV+L	7	2	9								0.901388	1.14735
2016-05-30	1	2	ACV+L	12	12	24								1.29743	1.43614
2016-05-30	2	3	ACV+L	8	10	18								0.696532	0.715891
2016-05-30	3	4	ACV+L	10	7	17
2016-05-30	4	1	ACV+L	11	13	24	10.5	10.25	20.75
2016-05-25	1	4	ACV	5	7	12	1.29743	1.43614	2.54542
2016-05-25	2	1	ACV	3	6	9
2016-05-25	3	2	ACV	3	2	5
2016-05-25	4	3	ACV	3	4	7
2016-05-26	1	1	ACV	7	5	12
2016-05-26	2	2	ACV	4	8	12
2016-05-26	3	3	ACV	2	4	6
2016-05-26	4	4	ACV	1	1	2
2016-05-27	1	2	ACV	5	8	13
2016-05-27	2	3	ACV	8	7	15
2016-05-27	3	4	ACV	3	6	9
2016-05-27	4	1	ACV	0	3	3
2016-05-30	1	3	ACV	5	7	12
2016-05-30	2	4	ACV	10	11	21
2016-05-30	3	1	ACV	2	0	2
2016-05-30	4	2	ACV	0	5	5	3.8125	5.25	9.0625
							0.696532	0.715891	1.30853

## Sheet: Hoja2
1	1	3	8	1	9
2	2	3	2	2	4
3	3	3	1	3	4
4	4	3	2	4	6
1	2	3	5	8	13
2	3	3	10	1	11
3	4	3	10	7	17
4	1	3	5	0	5
1	3	3	10	4	14
2	4	3	2	3	5
3	1	3	2	8	10
4	2	3	2	3	5
1	4	3	8	7	15
2	1	3	14	9	23
3	2	3	4	2	6
4	3	3	7	10	17
1	2	2	9	8	17
2	3	2	9	5	14
3	4	2	3	1	4
4	1	2	4	7	11
1	3	2	13	10	23
2	4	2	5	5	10
3	1	2	9	11	20
4	2	2	6	7	13
1	4	2	10	9	19
2	1	2	14	19	33
3	2	2	8	5	13
4	3	2	6	12	18
1	1	2	2	3	5
2	2	2	8	1	9
3	3	2	5	11	16
4	4	2	13	5	18
1	3	1	17	21	38
2	4	1	20	21	41
3	1	1	20	15	35
4	2	1	9	9	18
1	4	1	6	6	12
2	1	1	15	13	28
3	2	1	5	4	9
4	3	1	4	8	12
1	1	1	5	14	19
2	2	1	12	5	17
3	3	1	7	4	11
4	4	1	7	2	9
1	2	1	12	12	24
2	3	1	8	10	18
3	4	1	10	7	17
4	1	1	11	13	24
1	4	4	5	7	12
2	1	4	3	6	9
3	2	4	3	2	5
4	3	4	3	4	7
1	1	4	7	5	12
2	2	4	4	8	12
3	3	4	2	4	6
4	4	4	1	1	2
1	2	4	5	8	13
2	3	4	8	7	15
3	4	4	3	6	9
4	1	4	0	3	3
1	3	4	5	7	12
2	4	4	10	11	21
3	1	4	2	0	2
4	2	4	0	5	5
