# Supplementary material for: Improved capture of Drosophila suzukii by a trap baited with two attractants in the same device
Source: PLoS One. 2017 Nov 17;12(11):e0188350. doi: 10.1371/journal.pone.0188350 (PMC5693462; doi:10.1371/journal.pone.0188350)
Supplement: S1 Data — (ZIP) [file pone.0188350.s002.zip › Fig 4 B.xlsx]

## Sheet: Cowles mod
Fecha	Jaula	Posicion	Trampa	Hembra	Macho	totales
2016-05-31	1	1	ACV+E+L	9	15	24						Hembras	Machos	Totales
2016-05-31	2	2	ACV+E+L	11	8	19					(ACV - ethanol) + (Yeast)	12.375	10.875	23.25
2016-05-31	3	3	ACV+E+L	17	10	27					(Vinagre manzana - etanol)	8.3125	9.5	17.8125
2016-05-31	4	4	ACV+E+L	18	12	30					(Vinagre manzana) + (Levadura)	6.6875	7.5	14.1875
2016-06-01	1	2	ACV+E+L	9	8	17					(Vinagre manzana)	6.25	5.5625	11.8125
2016-06-01	2	3	ACV+E+L	10	16	26																	Hembras	Machos
2016-06-01	3	4	ACV+E+L	16	15	31						0.7576	0.845946	1.25333								(Vinagre manzana - etanol) + (Levadura)	12.4±0.8	10.875
2016-06-01	4	1	ACV+E+L	12	14	26						0.845176	0.785281	1.0377								(Vinagre manzana - etanol)	8.3	9.5
2016-06-06	1	3	ACV+E+L	10	4	14						0.67527	0.465475	0.876635								(Vinagre manzana) + (Levadura)	6.6875	7.5
2016-06-06	2	4	ACV+E+L	14	11	25						0.580948	0.555043	0.900087								(Vinagre manzana)	6.25	5.5625
2016-06-06	3	1	ACV+E+L	15	10	25
2016-06-06	4	2	ACV+E+L	12	15	27
2016-06-07	1	4	ACV+E+L	9	8	17
2016-06-07	2	1	ACV+E+L	14	10	24
2016-06-07	3	2	ACV+E+L	9	8	17
2016-06-07	4	3	ACV+E+L	13	10	23	12.375	10.875	23.25
2016-05-31	1	2	ACV+E	10	10	20	0.7576	0.845946	1.25333
2016-05-31	2	3	ACV+E	5	10	15
2016-05-31	3	4	ACV+E	5	15	20
2016-05-31	4	1	ACV+E	7	7	14
2016-06-01	1	3	ACV+E	5	9	14
2016-06-01	2	4	ACV+E	11	8	19
2016-06-01	3	1	ACV+E	5	9	14
2016-06-01	4	2	ACV+E	6	7	13
2016-06-06	1	4	ACV+E	10	8	18
2016-06-06	2	1	ACV+E	10	4	14
2016-06-06	3	2	ACV+E	10	6	16
2016-06-06	4	3	ACV+E	9	10	19
2016-06-07	1	1	ACV+E	9	9	18
2016-06-07	2	2	ACV+E	18	11	29
2016-06-07	3	3	ACV+E	7	16	23
2016-06-07	4	4	ACV+E	6	13	19	8.3125	9.5	17.8125
2016-05-31	1	3	ACV+L	5	11	16	0.845176	0.785281	1.0377
2016-05-31	2	4	ACV+L	11	9	20							Females	Males
2016-05-31	3	1	ACV+L	4	7	11						(ACV - ethanol) + (Yeast) (i)	12.375	10.875
2016-05-31	4	2	ACV+L	8	7	15						(ACV - ethanol) (ii)	8.3125	9.5
2016-06-01	1	4	ACV+L	6	8	14						(ACV) + (Yeast) (iii)	6.6875	7.5
2016-06-01	2	1	ACV+L	6	6	12						(ACV) (iv)	6.25	5.5625
2016-06-01	3	2	ACV+L	4	4	8
2016-06-01	4	3	ACV+L	10	8	18							0.7576	0.845946
2016-06-06	1	1	ACV+L	11	8	19							0.845176	0.785281
2016-06-06	2	2	ACV+L	9	10	19							0.67527	0.465475
2016-06-06	3	3	ACV+L	8	5	13							0.580948	0.555043
2016-06-06	4	4	ACV+L	4	7	11
2016-06-07	1	2	ACV+L	5	8	13
2016-06-07	2	3	ACV+L	2	8	10
2016-06-07	3	4	ACV+L	8	5	13
2016-06-07	4	1	ACV+L	6	9	15	6.6875	7.5	14.1875
2016-05-31	1	4	ACV	4	6	10	0.67527	0.465475	0.876635
2016-05-31	2	1	ACV	5	6	11
2016-05-31	3	2	ACV	10	3	13
2016-05-31	4	3	ACV	7	5	12
2016-06-01	1	1	ACV	9	6	15
2016-06-01	2	2	ACV	5	5	10
2016-06-01	3	3	ACV	9	9	18
2016-06-01	4	4	ACV	7	7	14
2016-06-06	1	2	ACV	10	7	17
2016-06-06	2	3	ACV	5	5	10
2016-06-06	3	4	ACV	6	11	17
2016-06-06	4	1	ACV	6	5	11
2016-06-07	1	3	ACV	3	5	8
2016-06-07	2	4	ACV	3	3	6
2016-06-07	3	1	ACV	7	3	10
2016-06-07	4	2	ACV	4	3	7	6.25	5.5625	11.8125
							0.580948	0.555043	0.900087

## Sheet: Hoja2
1	1	1	9	15
2	2	1	11	8
3	3	1	17	10
4	4	1	18	12
1	2	1	9	8
2	3	1	10	16
3	4	1	16	15
4	1	1	12	14
1	3	1	10	4
2	4	1	14	11
3	1	1	15	10
4	2	1	12	15
1	4	1	9	8
2	1	1	14	10
3	2	1	9	8
4	3	1	13	10
1	2	2	10	10
2	3	2	5	10
3	4	2	5	15
4	1	2	7	7
1	3	2	5	9
2	4	2	11	8
3	1	2	5	9
4	2	2	6	7
1	4	2	10	8
2	1	2	10	4
3	2	2	10	6
4	3	2	9	10
1	1	2	9	9
2	2	2	18	11
3	3	2	7	16
4	4	2	6	13
1	3	3	5	11
2	4	3	11	9
3	1	3	4	7
4	2	3	8	7
1	4	3	6	8
2	1	3	6	6
3	2	3	4	4
4	3	3	10	8
1	1	3	11	8
2	2	3	9	10
3	3	3	8	5
4	4	3	4	7
1	2	3	5	8
2	3	3	2	8
3	4	3	8	5
4	1	3	6	9
1	4	4	4	6
2	1	4	5	6
3	2	4	10	3
4	3	4	7	5
1	1	4	9	6
2	2	4	5	5
3	3	4	9	9
4	4	4	7	7
1	2	4	10	7
2	3	4	5	5
3	4	4	6	11
4	1	4	6	5
1	3	4	3	5
2	4	4	3	3
3	1	4	7	3
4	2	4	4	3
