# Supplementary material for: Improved capture of Drosophila suzukii by a trap baited with two attractants in the same device
Source: PLoS One. 2017 Nov 17;12(11):e0188350. doi: 10.1371/journal.pone.0188350 (PMC5693462; doi:10.1371/journal.pone.0188350)
Supplement: S1 Data — (ZIP) [file pone.0188350.s002.zip › Fig 5 A.xlsx]

## Sheet: Hoja1
Fecha	Jaula	Posicion	Trampa	Hembra	Macho	totales
2016-06-28	1	1	Suzukii Trap	1	0	1					Females	Males	Total
2016-06-28	2	2	Suzukii Trap	3	3	6				(ACV - ethanol) + (Yeast)	15.125	18.5625	33.6875
2016-06-28	3	1	Suzukii Trap	7	1	8				SuzukiiTrap	5.25	3.875	9.125
2016-06-28	4	2	Suzukii Trap	7	1	8
2016-06-29	1	2	Suzukii Trap	6	4	10					1.46024	1.59156	2.67195
2016-06-29	2	1	Suzukii Trap	7	5	12					0.629153	0.815858	1.31933
2016-06-29	3	2	Suzukii Trap	6	5	11
2016-06-29	4	1	Suzukii Trap	3	0	3
2016-06-30	1	1	Suzukii Trap	3	3	6
2016-06-30	2	2	Suzukii Trap	6	6	12
2016-06-30	3	1	Suzukii Trap	7	7	14
2016-06-30	4	2	Suzukii Trap	7	4	11
2016-07-01	1	2	Suzukii Trap	3	1	4
2016-07-01	2	1	Suzukii Trap	11	12	23
2016-07-01	3	2	Suzukii Trap	4	8	12
2016-07-01	4	1	Suzukii Trap	3	2	5	5.25	3.875	9.125
2016-06-28	1	2	ACV+E+L	11	16	27	0.629153	0.815858	1.31933
2016-06-28	2	1	ACV+E+L	16	22	38
2016-06-28	3	2	ACV+E+L	13	23	36
2016-06-28	4	1	ACV+E+L	7	12	19
2016-06-29	1	1	ACV+E+L	11	8	19
2016-06-29	2	2	ACV+E+L	12	18	30
2016-06-29	3	1	ACV+E+L	21	26	47
2016-06-29	4	2	ACV+E+L	14	12	26
2016-06-30	1	1	ACV+E+L	11	11	22
2016-06-30	2	2	ACV+E+L	30	20	50
2016-06-30	3	1	ACV+E+L	22	23	45
2016-06-30	4	2	ACV+E+L	10	13	23
2016-07-01	1	2	ACV+E+L	21	26	47
2016-07-01	2	1	ACV+E+L	14	14	28
2016-07-01	3	2	ACV+E+L	17	25	42
2016-07-01	4	1	ACV+E+L	12	28	40	15.125	18.5625	33.6875
							1.46024	1.59156	2.67195

## Sheet: Hoja2
1	1	2	1	0	1
2	2	2	3	3	6
3	1	2	7	1	8
4	2	2	7	1	8
1	2	2	6	4	10
2	1	2	7	5	12
3	2	2	6	5	11
4	1	2	3	0	3
1	1	2	3	3	6
2	2	2	6	6	12
3	1	2	7	7	14
4	2	2	7	4	11
1	2	2	3	1	4
2	1	2	11	12	23
3	2	2	4	8	12
4	1	2	3	2	5
1	2	1	11	16	27
2	1	1	16	22	38
3	2	1	13	23	36
4	1	1	7	12	19
1	1	1	11	8	19
2	2	1	12	18	30
3	1	1	21	26	47
4	2	1	14	12	26
1	1	1	11	11	22
2	2	1	30	20	50
3	1	1	22	23	45
4	2	1	10	13	23
1	2	1	21	26	47
2	1	1	14	14	28
3	2	1	17	25	42
4	1	1	12	28	40
