# Supplementary material for: Improved capture of Drosophila suzukii by a trap baited with two attractants in the same device
Source: PLoS One. 2017 Nov 17;12(11):e0188350. doi: 10.1371/journal.pone.0188350 (PMC5693462; doi:10.1371/journal.pone.0188350)
Supplement: S1 Data — (ZIP) [file pone.0188350.s002.zip › Fig 5 B.xlsx]

## Sheet: Hoja1
Fecha	Dia	Jaula	Posicion	Trampa	Hembra	Macho	totales
2016-07-06	1	1	1	Suzukii Trap	3	2	5
2016-07-06	1	2	2	Suzukii Trap	5	4	9
2016-07-06	1	3	1	Suzukii Trap	3	4	7
2016-07-06	1	4	2	Suzukii Trap	3	1	4
2016-07-09	3	1	1	Suzukii Trap	2	5	7
2016-07-09	3	2	2	Suzukii Trap	4	1	5
2016-07-09	3	3	1	Suzukii Trap	3	5	8
2016-07-09	3	4	2	Suzukii Trap	2	1	3
2016-07-12	6	1	1	Suzukii Trap	9	6	15
2016-07-12	6	2	2	Suzukii Trap	8	3	11
2016-07-12	6	3	1	Suzukii Trap	8	6	14
2016-07-12	6	4	2	Suzukii Trap	5	2	7
2016-07-15	9	1	1	Suzukii Trap	4	6	10
2016-07-15	9	2	2	Suzukii Trap	4	3	7
2016-07-15	9	3	1	Suzukii Trap	4	4	8
2016-07-15	9	4	2	Suzukii Trap	4	5	9
2016-07-18	12	1	1	Suzukii Trap	1	1	2
2016-07-18	12	2	2	Suzukii Trap	2	5	7
2016-07-18	12	3	1	Suzukii Trap	8	9	17
2016-07-18	12	4	2	Suzukii Trap	1	1	2
2016-07-21	15	1	1	Suzukii Trap	6	3	9
2016-07-21	15	2	2	Suzukii Trap	10	5	15
2016-07-21	15	3	1	Suzukii Trap	8	2	10
2016-07-21	15	4	2	Suzukii Trap	3	4	7
2016-07-26	20	1	1	Suzukii Trap	0	4	4
2016-07-26	20	2	2	Suzukii Trap	4	6	10
2016-07-26	20	3	1	Suzukii Trap	3	8	11
2016-07-26	20	4	2	Suzukii Trap	0	3	3	4.17857	3.89286	8.07143
2016-07-06	1	1	2	ACV+E+L	18	21	39	0.677186	0.532896	0.992865
2016-07-06	1	2	1	ACV+E+L	17	21	38
2016-07-06	1	3	2	ACV+E+L	17	23	40
2016-07-06	1	4	1	ACV+E+L	15	25	40
2016-07-09	3	1	2	ACV+E+L	11	14	25
2016-07-09	3	2	1	ACV+E+L	13	10	23
2016-07-09	3	3	2	ACV+E+L	12	6	18
2016-07-09	3	4	1	ACV+E+L	14	11	25
2016-07-12	6	1	2	ACV+E+L	7	18	25
2016-07-12	6	2	1	ACV+E+L	15	15	30
2016-07-12	6	3	2	ACV+E+L	20	16	36
2016-07-12	6	4	1	ACV+E+L	18	29	47
2016-07-15	9	1	2	ACV+E+L	14	12	26
2016-07-15	9	2	1	ACV+E+L	10	8	18
2016-07-15	9	3	2	ACV+E+L	12	10	22
2016-07-15	9	4	1	ACV+E+L	9	6	15
2016-07-18	12	1	2	ACV+E+L	9	15	24
2016-07-18	12	2	1	ACV+E+L	9	6	15
2016-07-18	12	3	2	ACV+E+L	9	10	19
2016-07-18	12	4	1	ACV+E+L	8	2	10
2016-07-21	15	1	2	ACV+E+L	13	8	21
2016-07-21	15	2	1	ACV+E+L	10	8	18
2016-07-21	15	3	2	ACV+E+L	15	15	30
2016-07-21	15	4	1	ACV+E+L	8	1	9
2016-07-26	20	1	2	ACV+E+L	6	9	15
2016-07-26	20	2	1	ACV+E+L	2	4	6
2016-07-26	20	3	2	ACV+E+L	6	14	20
2016-07-26	20	4	1	ACV+E+L	3	6	9	11.4286	12.25	23.6786
								1.14752	1.75149	2.66063

## Sheet: Hoja2
Fecha	Dia	Jaula	Posicion	Trampa	Hembra	Macho	totales
2016-07-06	1	1	1	Suzukii Trap	3	2	5
2016-07-06	1	2	2	Suzukii Trap	5	4	9
2016-07-06	1	3	1	Suzukii Trap	3	4	7
2016-07-06	1	4	2	Suzukii Trap	3	1	4	3.5	2.75	6.25
2016-07-09	3	1	1	Suzukii Trap	2	5	7	0.5	0.75	1.10868
2016-07-09	3	2	2	Suzukii Trap	4	1	5
2016-07-09	3	3	1	Suzukii Trap	3	5	8
2016-07-09	3	4	2	Suzukii Trap	2	1	3	2.75	3	5.75
2016-07-12	6	1	1	Suzukii Trap	9	6	15	0.478714	1.1547	1.10868
2016-07-12	6	2	2	Suzukii Trap	8	3	11
2016-07-12	6	3	1	Suzukii Trap	8	6	14
2016-07-12	6	4	2	Suzukii Trap	5	2	7	7.5	4.25	11.75
2016-07-15	9	1	1	Suzukii Trap	4	6	10	0.866025	1.03078	1.79699
2016-07-15	9	2	2	Suzukii Trap	4	3	7
2016-07-15	9	3	1	Suzukii Trap	4	4	8
2016-07-15	9	4	2	Suzukii Trap	4	5	9	4	4.5	8.5
2016-07-18	12	1	1	Suzukii Trap	1	1	2	0	0.645497	0.645497
2016-07-18	12	2	2	Suzukii Trap	2	5	7
2016-07-18	12	3	1	Suzukii Trap	8	9	17
2016-07-18	12	4	2	Suzukii Trap	1	1	2	3	4	7
2016-07-21	15	1	1	Suzukii Trap	6	3	9	1.68325	1.91485	3.53553
2016-07-21	15	2	2	Suzukii Trap	10	5	15
2016-07-21	15	3	1	Suzukii Trap	8	2	10
2016-07-21	15	4	2	Suzukii Trap	3	4	7	6.75	3.5	10.25
2016-07-26	20	1	1	Suzukii Trap	0	4	4	1.49304	0.645497	1.70171
2016-07-26	20	2	2	Suzukii Trap	4	6	10
2016-07-26	20	3	1	Suzukii Trap	3	8	11
2016-07-26	20	4	2	Suzukii Trap	0	3	3	1.75	5.25	7
2016-07-06	1	1	2	ACV+E+L	18	21	39	1.03078	1.10868	2.04124
2016-07-06	1	2	1	ACV+E+L	17	21	38
2016-07-06	1	3	2	ACV+E+L	17	23	40
2016-07-06	1	4	1	ACV+E+L	15	25	40	16.75	22.5	39.25		4.78571	8.18182	6.28
2016-07-09	3	1	2	ACV+E+L	11	14	25	0.629153	0.957427	0.478714
2016-07-09	3	2	1	ACV+E+L	13	10	23
2016-07-09	3	3	2	ACV+E+L	12	6	18
2016-07-09	3	4	1	ACV+E+L	14	11	25	12.5	10.25	22.75		4.54545	3.41667	3.95652
2016-07-12	6	1	2	ACV+E+L	7	18	25	0.645497	1.65202	1.65202
2016-07-12	6	2	1	ACV+E+L	15	15	30
2016-07-12	6	3	2	ACV+E+L	20	16	36
2016-07-12	6	4	1	ACV+E+L	18	29	47	15	19.5	34.5		2	4.58824	2.93617
2016-07-15	9	1	2	ACV+E+L	14	12	26	2.85774	3.22749	4.73462
2016-07-15	9	2	1	ACV+E+L	10	8	18
2016-07-15	9	3	2	ACV+E+L	12	10	22
2016-07-15	9	4	1	ACV+E+L	9	6	15	11.25	9	20.25		2.8125	2	2.38235
2016-07-18	12	1	2	ACV+E+L	9	15	24	1.10868	1.29099	2.39357
2016-07-18	12	2	1	ACV+E+L	9	6	15
2016-07-18	12	3	2	ACV+E+L	9	10	19
2016-07-18	12	4	1	ACV+E+L	8	2	10	8.75	8.25	17		2.91667	2.0625	2.42857
2016-07-21	15	1	2	ACV+E+L	13	8	21	0.25	2.78014	2.97209
2016-07-21	15	2	1	ACV+E+L	10	8	18
2016-07-21	15	3	2	ACV+E+L	15	15	30
2016-07-21	15	4	1	ACV+E+L	8	1	9	11.5	8	19.5		1.7037	2.28571	1.90244
2016-07-26	20	1	2	ACV+E+L	6	9	15	1.55456	2.85774	4.33013
2016-07-26	20	2	1	ACV+E+L	2	4	6
2016-07-26	20	3	2	ACV+E+L	6	14	20
2016-07-26	20	4	1	ACV+E+L	3	6	9	4.25	8.25	12.5		2.42857	1.57143	1.78571
								1.03078	2.17466	3.1225

## Sheet: % captura
Fecha	Dia	Jaula	Posicion	Trampa	Hembra	Macho	totales	total hembras	total machos	total	% captura hem	% captura mach	% captura tot
2016-07-06	1	1	1	Suzukii Trap	3	2	5				14.2857	8.69565	11.3636
2016-07-06	1	1	2	ACV+E+L	18	21	39	21	23	44	85.7143	91.3043	88.6364
2016-07-06	1	2	2	Suzukii Trap	5	4	9				22.7273	16	19.1489
2016-07-06	1	2	1	ACV+E+L	17	21	38	22	25	47	77.2727	84	80.8511
2016-07-06	1	3	1	Suzukii Trap	3	4	7				15	14.8148	14.8936
2016-07-06	1	3	2	ACV+E+L	17	23	40	20	27	47	85	85.1852	85.1064
2016-07-06	1	4	2	Suzukii Trap	3	1	4				16.6667	3.84615	9.09091
2016-07-06	1	4	1	ACV+E+L	15	25	40	18	26	44	83.3333	96.1538	90.9091
2016-07-09	3	1	1	Suzukii Trap	2	5	7				15.3846	26.3158	21.875
2016-07-09	3	1	2	ACV+E+L	11	14	25	13	19	32	84.6154	73.6842	78.125
2016-07-09	3	2	2	Suzukii Trap	4	1	5				23.5294	9.09091	17.8571
2016-07-09	3	2	1	ACV+E+L	13	10	23	17	11	28	76.4706	90.9091	82.1429
2016-07-09	3	3	1	Suzukii Trap	3	5	8				20	45.4545	30.7692
2016-07-09	3	3	2	ACV+E+L	12	6	18	15	11	26	80	54.5455	69.2308
2016-07-09	3	4	2	Suzukii Trap	2	1	3				12.5	8.33333	10.7143
2016-07-09	3	4	1	ACV+E+L	14	11	25	16	12	28	87.5	91.6667	89.2857
2016-07-12	6	1	1	Suzukii Trap	9	6	15				56.25	25	37.5
2016-07-12	6	1	2	ACV+E+L	7	18	25	16	24	40	43.75	75	62.5
2016-07-12	6	2	2	Suzukii Trap	8	3	11				34.7826	16.6667	26.8293
2016-07-12	6	2	1	ACV+E+L	15	15	30	23	18	41	65.2174	83.3333	73.1707
2016-07-12	6	3	1	Suzukii Trap	8	6	14				28.5714	27.2727	28
2016-07-12	6	3	2	ACV+E+L	20	16	36	28	22	50	71.4286	72.7273	72
2016-07-12	6	4	2	Suzukii Trap	5	2	7				21.7391	6.45161	12.963
2016-07-12	6	4	1	ACV+E+L	18	29	47	23	31	54	78.2609	93.5484	87.037
2016-07-15	9	1	1	Suzukii Trap	4	6	10				22.2222	33.3333	27.7778
2016-07-15	9	1	2	ACV+E+L	14	12	26	18	18	36	77.7778	66.6667	72.2222
2016-07-15	9	2	2	Suzukii Trap	4	3	7				28.5714	27.2727	28
2016-07-15	9	2	1	ACV+E+L	10	8	18	14	11	25	71.4286	72.7273	72
2016-07-15	9	3	1	Suzukii Trap	4	4	8				25	28.5714	26.6667
2016-07-15	9	3	2	ACV+E+L	12	10	22	16	14	30	75	71.4286	73.3333
2016-07-15	9	4	2	Suzukii Trap	4	5	9				30.7692	45.4545	37.5
2016-07-15	9	4	1	ACV+E+L	9	6	15	13	11	24	69.2308	54.5455	62.5
2016-07-18	12	1	1	Suzukii Trap	1	1	2				10	6.25	7.69231
2016-07-18	12	1	2	ACV+E+L	9	15	24	10	16	26	90	93.75	92.3077
2016-07-18	12	2	2	Suzukii Trap	2	5	7				18.1818	45.4545	31.8182
2016-07-18	12	2	1	ACV+E+L	9	6	15	11	11	22	81.8182	54.5455	68.1818
2016-07-18	12	3	1	Suzukii Trap	8	9	17				47.0588	47.3684	47.2222
2016-07-18	12	3	2	ACV+E+L	9	10	19	17	19	36	52.9412	52.6316	52.7778
2016-07-18	12	4	2	Suzukii Trap	1	1	2				11.1111	33.3333	16.6667
2016-07-18	12	4	1	ACV+E+L	8	2	10	9	3	12	88.8889	66.6667	83.3333
2016-07-21	15	1	1	Suzukii Trap	6	3	9				31.5789	27.2727	30
2016-07-21	15	1	2	ACV+E+L	13	8	21	19	11	30	68.4211	72.7273	70
2016-07-21	15	2	2	Suzukii Trap	10	5	15				50	38.4615	45.4545
2016-07-21	15	2	1	ACV+E+L	10	8	18	20	13	33	50	61.5385	54.5455
2016-07-21	15	3	1	Suzukii Trap	8	2	10				34.7826	11.7647	25
2016-07-21	15	3	2	ACV+E+L	15	15	30	23	17	40	65.2174	88.2353	75
2016-07-21	15	4	2	Suzukii Trap	3	4	7				27.2727	80	43.75
2016-07-21	15	4	1	ACV+E+L	8	1	9	11	5	16	72.7273	20	56.25
2016-07-26	20	1	1	Suzukii Trap	0	4	4				0	30.7692	21.0526
2016-07-26	20	1	2	ACV+E+L	6	9	15	6	13	19	100	69.2308	78.9474
2016-07-26	20	2	2	Suzukii Trap	4	6	10				66.6667	60	62.5
2016-07-26	20	2	1	ACV+E+L	2	4	6	6	10	16	33.3333	40	37.5
2016-07-26	20	3	1	Suzukii Trap	3	8	11				33.3333	36.3636	35.4839
2016-07-26	20	3	2	ACV+E+L	6	14	20	9	22	31	66.6667	63.6364	64.5161
2016-07-26	20	4	2	Suzukii Trap	0	3	3				0	33.3333	25
2016-07-26	20	4	1	ACV+E+L	3	6	9	3	9	12	100	66.6667	75

## Sheet: % captura ordenado
Fecha	Dia	Jaula	Posicion	Trampa	Hembra	Macho	totales	total hembras	total machos	total	% captura hem	% captura mach	% captura tot
2016-07-06	1	1	2	ACV+E+L	18	21	39	21	23	44	85.7143	91.3043	88.6364					Lure	0	3	6	9	12	15	20
2016-07-06	1	2	1	ACV+E+L	17	21	38	22	25	47	77.2727	84	80.8511					(ACV - ethanol) + (Yeast)	86.3757	79.6961	73.6769	70.0139	74.1502	63.9489	63.9909
2016-07-06	1	3	2	ACV+E+L	17	23	40	20	27	47	85	85.1852	85.1064						2.1946	4.18269	5.05375	2.52155	8.69112	5.05339	9.3405
2016-07-06	1	4	1	ACV+E+L	15	25	40	18	26	44	83.3333	96.1538	90.9091	82.8301	89.1608	86.3757		SuzukiiTrap	13.6243	20.3039	26.3231	29.9861	25.8498	36.0511	36.0091
2016-07-06	1	1	1	Suzukii Trap	3	2	5				14.2857	8.69565	11.3636	1.91843	2.8275	2.1946			2.1946	4.18269	5.05375	2.52155	8.69112	5.05339	9.3405
2016-07-06	1	2	2	Suzukii Trap	5	4	9				22.7273	16	19.1489
2016-07-06	1	3	1	Suzukii Trap	3	4	7				15	14.8148	14.8936
2016-07-06	1	4	2	Suzukii Trap	3	1	4				16.6667	3.84615	9.09091	17.1699	10.8392	13.6243
2016-07-09	3	1	2	ACV+E+L	11	14	25	13	19	32	84.6154	73.6842	78.125	1.91843	2.8275	2.1946
2016-07-09	3	2	1	ACV+E+L	13	10	23	17	11	28	76.4706	90.9091	82.1429
2016-07-09	3	3	2	ACV+E+L	12	6	18	15	11	26	80	54.5455	69.2308
2016-07-09	3	4	1	ACV+E+L	14	11	25	16	12	28	87.5	91.6667	89.2857	82.1465	77.7014	79.6961
2016-07-09	3	1	1	Suzukii Trap	2	5	7				15.3846	26.3158	21.875	2.44231	8.76455	4.18269
2016-07-09	3	2	2	Suzukii Trap	4	1	5				23.5294	9.09091	17.8571
2016-07-09	3	3	1	Suzukii Trap	3	5	8				20	45.4545	30.7692
2016-07-09	3	4	2	Suzukii Trap	2	1	3				12.5	8.33333	10.7143	17.8535	22.2986	20.3039
2016-07-12	6	1	2	ACV+E+L	7	18	25	16	24	40	43.75	75	62.5	2.44231	8.76455	4.18269
2016-07-12	6	2	1	ACV+E+L	15	15	30	23	18	41	65.2174	83.3333	73.1707
2016-07-12	6	3	2	ACV+E+L	20	16	36	28	22	50	71.4286	72.7273	72
2016-07-12	6	4	1	ACV+E+L	18	29	47	23	31	54	78.2609	93.5484	87.037	64.6642	81.1522	73.6769
2016-07-12	6	1	1	Suzukii Trap	9	6	15				56.25	25	37.5	7.46289	4.71921	5.05375
2016-07-12	6	2	2	Suzukii Trap	8	3	11				34.7826	16.6667	26.8293
2016-07-12	6	3	1	Suzukii Trap	8	6	14				28.5714	27.2727	28
2016-07-12	6	4	2	Suzukii Trap	5	2	7				21.7391	6.45161	12.963	35.3358	18.8478	26.3231
2016-07-15	9	1	2	ACV+E+L	14	12	26	18	18	36	77.7778	66.6667	72.2222	7.46289	4.71921	5.05375
2016-07-15	9	2	1	ACV+E+L	10	8	18	14	11	25	71.4286	72.7273	72
2016-07-15	9	3	2	ACV+E+L	12	10	22	16	14	30	75	71.4286	73.3333
2016-07-15	9	4	1	ACV+E+L	9	6	15	13	11	24	69.2308	54.5455	62.5	73.3593	66.342	70.0139
2016-07-15	9	1	1	Suzukii Trap	4	6	10				22.2222	33.3333	27.7778	1.89269	4.14235	2.52155
2016-07-15	9	2	2	Suzukii Trap	4	3	7				28.5714	27.2727	28
2016-07-15	9	3	1	Suzukii Trap	4	4	8				25	28.5714	26.6667
2016-07-15	9	4	2	Suzukii Trap	4	5	9				30.7692	45.4545	37.5	26.6407	33.658	29.9861
2016-07-18	12	1	2	ACV+E+L	9	15	24	10	16	26	90	93.75	92.3077	1.89269	4.14235	2.52155
2016-07-18	12	2	1	ACV+E+L	9	6	15	11	11	22	81.8182	54.5455	68.1818
2016-07-18	12	3	2	ACV+E+L	9	10	19	17	19	36	52.9412	52.6316	52.7778
2016-07-18	12	4	1	ACV+E+L	8	2	10	9	3	12	88.8889	66.6667	83.3333	78.4121	66.8984	74.1502
2016-07-18	12	1	1	Suzukii Trap	1	1	2				10	6.25	7.69231	8.68145	9.47453	8.69112
2016-07-18	12	2	2	Suzukii Trap	2	5	7				18.1818	45.4545	31.8182
2016-07-18	12	3	1	Suzukii Trap	8	9	17				47.0588	47.3684	47.2222
2016-07-18	12	4	2	Suzukii Trap	1	1	2				11.1111	33.3333	16.6667	21.5879	33.1016	25.8498
2016-07-21	15	1	2	ACV+E+L	13	8	21	19	11	30	68.4211	72.7273	70	8.68145	9.47453	8.69112
2016-07-21	15	2	1	ACV+E+L	10	8	18	20	13	33	50	61.5385	54.5455
2016-07-21	15	3	2	ACV+E+L	15	15	30	23	17	40	65.2174	88.2353	75
2016-07-21	15	4	1	ACV+E+L	8	1	9	11	5	16	72.7273	20	56.25	64.0914	60.6253	63.9489
2016-07-21	15	1	1	Suzukii Trap	6	3	9				31.5789	27.2727	30	4.94267	14.606	5.05339
2016-07-21	15	2	2	Suzukii Trap	10	5	15				50	38.4615	45.4545
2016-07-21	15	3	1	Suzukii Trap	8	2	10				34.7826	11.7647	25
2016-07-21	15	4	2	Suzukii Trap	3	4	7				27.2727	80	43.75	35.9086	39.3747	36.0511
2016-07-26	20	1	2	ACV+E+L	6	9	15	6	13	19	100	69.2308	78.9474	4.94267	14.606	5.05339
2016-07-26	20	2	1	ACV+E+L	2	4	6	6	10	16	33.3333	40	37.5
2016-07-26	20	3	2	ACV+E+L	6	14	20	9	22	31	66.6667	63.6364	64.5161
2016-07-26	20	4	1	ACV+E+L	3	6	9	3	9	12	100	66.6667	75	75	59.8834	63.9909
2016-07-26	20	1	1	Suzukii Trap	0	4	4				0	30.7692	21.0526	15.9571	6.7257	9.3405
2016-07-26	20	2	2	Suzukii Trap	4	6	10				66.6667	60	62.5
2016-07-26	20	3	1	Suzukii Trap	3	8	11				33.3333	36.3636	35.4839
2016-07-26	20	4	2	Suzukii Trap	0	3	3				0	33.3333	25	25	40.1166	36.0091
														15.9571	6.7257	9.3405
