# Supplementary material for: Improved capture of Drosophila suzukii by a trap baited with two attractants in the same device
Source: PLoS One. 2017 Nov 17;12(11):e0188350. doi: 10.1371/journal.pone.0188350 (PMC5693462; doi:10.1371/journal.pone.0188350)
Supplement: S1 Data — (ZIP) [file pone.0188350.s002.zip › Fig 6 A.xlsx]

## Sheet: Datos
					D.Suzukii									Z. Indianus
Fecha	N° de Trampa	Bloque	Posicion	Trampa	Hembra	Macho	totales	FTD hem	FTD mac	FTD tot	Incompletas			Hembra	Macho	totales	FTD hem	FTD mac	FTD tot	incompletas		Incompletas	Drosophilas	FTD otras drosophilas	Drosophilas+zi	FTD otras drosophilas+ZI					TOTAL D.suzukii+ Z.Indianus+ Drosphilas				TOTAL D.suzukii+ Z.Indianus+ Drosphilas
2016-09-26	1	1	1	SAGARPA	5	1	6	1.25	0.25	1.5				4	2	6	1	0.5	1.5			1	4	1		10	2.5				16	4
2016-09-26	1	2	2	SAGARPA	1	0	1	0.25	0	0.25				1	0	1	0.25	0	0.25				7	1.75		8	2				9	2.25
2016-09-26	1	3	3	SAGARPA	0	0	0	0	0	0				2	0	2	0.5	0	0.5			1	5	1.25		7	1.75				7	1.75
2016-09-26	1	4	1	SAGARPA	4	2	6	1	0.5	1.5				0	0	0	0	0	0				13	3.25		13	3.25				19	4.75
2016-09-30	1	1	2	SAGARPA	8	12	20	2	3	5				7	0	7	1.75	0	1.75				32	8		39	9.75				59	14.75
2016-09-30	1	2	3	SAGARPA	1	0	1	0.25	0	0.25				1	1	2	0.25	0.25	0.5				12	3		14	3.5				15	3.75
2016-09-30	1	3	1	SAGARPA	0	2	2	0	0.5	0.5				3	3	6	0.75	0.75	1.5				5	1.25		11	2.75				13	3.25
2016-09-30	1	4	2	SAGARPA	caída
2016-10-04	1	1	3	SAGARPA	1	2	3	0.25	0.5	0.75				2	0	2	0.5	0	0.5				16	4		18	4.5				21	5.25
2016-10-04	1	2	1	SAGARPA	0	0	0	0	0	0				3	1	4	0.75	0.25	1				2	0.5		6	1.5				6	1.5
2016-10-04	1	3	2	SAGARPA	7	2	9	1.75	0.5	2.25				1	1	2	0.25	0.25	0.5				11	2.75		13	3.25				22	5.5
2016-10-04	1	4	3	SAGARPA	1	0	1	0.25	0	0.25	0.636364	0.477273	1.11364	4	2	6	1	0.5	1.5	0.636364	0.227273	0.863636	21	5.25	2.90909	27	6.75	3.77273			28	7	4.88636
											0.221984	0.262104	0.446404							0.148338	0.0787296	0.182668			0.639232	0	0	0.711845					1.10904
2016-09-26	2	1	2	COWLES	14	9	23	3.5	2.25	5.75				9	14	23	2.25	3.5	5.75				87	21.75		110	27.5				133	33.25
2016-09-26	2	2	1	COWLES	3	6	9	0.75	1.5	2.25				25	3	28	6.25	0.75	7				28	7		56	14				65	16.25
2016-09-26	2	3	1	COWLES	6	3	9	1.5	0.75	2.25				16	2	18	4	0.5	4.5				11	2.75		29	7.25				38	9.5
2016-09-26	2	4	2	COWLES	4	7	11	1	1.75	2.75				3	2	5	0.75	0.5	1.25				13	3.25		18	4.5				29	7.25
2016-09-30	2	1	3	COWLES	18	24	42	4.5	6	10.5				19	2	21	4.75	0.5	5.25				36	9		57	14.25				99	24.75
2016-09-30	2	2	2	COWLES	9	5	14	2.25	1.25	3.5				8	6	14	2	1.5	3.5				25	6.25		39	9.75				53	13.25
2016-09-30	2	3	2	COWLES	11	4	15	2.75	1	3.75				5	2	7	1.25	0.5	1.75				11	2.75		18	4.5				33	8.25
2016-09-30	2	4	3	COWLES	7	3	10	1.75	0.75	2.5				0	1	1	0	0.25	0.25				6	1.5		7	1.75				17	4.25
2016-10-04	2	1	1	COWLES	16	16	32	4	4	8				34	27	61	8.5	6.75	15.25				18	4.5		79	19.75				111	27.75
2016-10-04	2	2	3	COWLES	6	1	7	1.5	0.25	1.75				3	0	3	0.75	0	0.75				15	3.75		18	4.5				25	6.25
2016-10-04	2	3	3	COWLES	9	3	12	2.25	0.75	3				1	2	3	0.25	0.5	0.75				12	3		15	3.75				27	6.75
2016-10-04	2	4	1	COWLES	4	1	5	1	0.25	1.25	2.22917	1.70833	3.9375	0	0	0	0	0	0	2.5625	1.27083	3.83333	7	1.75	5.60417	7	1.75	9.4375			12	3	13.375
											0.355501	0.490278	0.803122							0.792439	0.567806	1.24367			1.60387	0	0	2.31127					2.89159
2016-09-26	3	1	3	INECOL	41	18	59	10.25	4.5	14.75				74	21	95	18.5	5.25	23.75				120	30		215	53.75				274	68.5
2016-09-26	3	2	3	INECOL	39	15	54	9.75	3.75	13.5				40	2	42	10	0.5	10.5				81	20.25		123	30.75				177	44.25
2016-09-26	3	3	2	INECOL	104	57	161	26	14.25	40.25				75	1	76	18.75	0.25	19				233	58.25		309	77.25				470	117.5
2016-09-26	3	4	3	INECOL	36	27	63	9	6.75	15.75				68	12	80	17	3	20				117	29.25		197	49.25				260	65
2016-09-30	3	1	1	INECOL	81	43	124	20.25	10.75	31				45	17	62	11.25	4.25	15.5				97	24.25		159	39.75				283	70.75
2016-09-30	3	2	1	INECOL	21	14	35	5.25	3.5	8.75				45	11	56	11.25	2.75	14				42	10.5		98	24.5				133	33.25
2016-09-30	3	3	3	INECOL	caída
2016-09-30	3	4	1	INECOL	49	38	87	12.25	9.5	21.75				5	2	7	1.25	0.5	1.75				221	55.25		228	57				315	78.75
2016-10-04	3	1	2	INECOL	caída
2016-10-04	3	2	2	INECOL	19	7	26	4.75	1.75	6.5				32	18	50	8	4.5	12.5				36	9		86	21.5				112	28
2016-10-04	3	3	1	INECOL	17	19	36	4.25	4.75	9				44	42	86	11	10.5	21.5				72	18		158	39.5				194	48.5
2016-10-04	3	4	2	INECOL	caída						11.3056	6.61111	17.9167							11.8889	3.5	15.3889			28.3056			43.6944					61.6111
											2.45825	1.36047	3.75046	428	126	554	0.713918			1.86484	1.07367	2.24154			5.1069	554	138.5	5.09976					9.10368
					542	341	883							579	197	776															3075
					0.613817									0.746134
									D.Suzukii	Z. indianus	Total drosphilas (Todas)
								SAGARPA + Vinagre manzana	1.11364	0.863636	4.88636
								Mod. invención (Vinagre manzana - etanol)	3.9375	3.83333	13.375
								Mod. invención (Vinagre manzana - etanol) + (Levadura)	17.9167	15.3889	61.6111
								ee	0.446404	0.182668	1.10904
									0.803122	1.24367	2.89159
									3.75046	2.24154	9.10368
									Other drosophilids	D. suzukii
								(ACV + ethanol) + (Yeast)	43.6944	17.9167
								SuzukiiTrap	9.4375	3.9375
								(ACV)	3.77273	1.11364
								ee	5.09976	3.75046
									2.31127	0.803122
									0.711845	0.446404

## Sheet: Análisis
Bloque	Trampa	FTD tot	otros droso
1	1	1.5	2.5
2	1	0.25	2
3	1	0	1.75
4	1	1.5	3.25
1	1	5	9.75
2	1	0.25	3.5
3	1	0.5	2.75
4	1
1	1	0.75	4.5
2	1	0	1.5
3	1	2.25	3.25
4	1	0.25	6.75
1	2	5.75	27.5
2	2	2.25	14
3	2	2.25	7.25
4	2	2.75	4.5
1	2	10.5	14.25
2	2	3.5	9.75
3	2	3.75	4.5
4	2	2.5	1.75
1	2	8	19.75
2	2	1.75	4.5
3	2	3	3.75
4	2	1.25	1.75
1	3	14.75	53.75
2	3	13.5	30.75
3	3	40.25	77.25
4	3	15.75	49.25
1	3	31	39.75
2	3	8.75	24.5
3	3
4	3	21.75	57
1	3
2	3	6.5	21.5
3	3	9	39.5
4	3
